# Supplementary material for: COVID-19 PCR: frequency of internal control inhibition in clinical practice
Source: Access Microbiol. 2023 May 19;5(5):acmi000478.v3. doi: 10.1099/acmi.0.000478.v3 (PMC10267656; doi:10.1099/acmi.0.000478.v3)
Supplement: Supplementary material 1 [file acmi-5-478.v3-s001.xlsx]

## Sheet: Planilha1
Well	Omit	Flag	Sample Number	Target Name	Task	Dyes	CT
A10	false	No Flag	206578	RNASE P	UNKNOWN	FAM-None	24937
A11	false	No Flag	206601	RNASE P	UNKNOWN	FAM-None	27700
A12	false	No Flag	206617	RNASE P	UNKNOWN	FAM-None	27113
B10	false	No Flag	206582	RNASE P	UNKNOWN	FAM-None	23780
B11	false	No Flag	206603	RNASE P	UNKNOWN	FAM-None	28895
B12	false	No Flag	206619	RNASE P	UNKNOWN	FAM-None	24879
C9	false	No Flag	205852	RNASE P	UNKNOWN	FAM-None	22719
C10	false	No Flag	206583	RNASE P	UNKNOWN	FAM-None	26809
C11	false	No Flag	206607	RNASE P	UNKNOWN	FAM-None	24243
C12	false	No Flag	206622	RNASE P	UNKNOWN	FAM-None	23806
D9	false	No Flag	206570	RNASE P	UNKNOWN	FAM-None	26833
D10	false	No Flag	206595	RNASE P	UNKNOWN	FAM-None	25472
D11	false	No Flag	206609	RNASE P	UNKNOWN	FAM-None	24867
D12	false	No Flag	206637	RNASE P	UNKNOWN	FAM-None	24961
E9	false	No Flag	206573	RNASE P	UNKNOWN	FAM-None	26139
E10	false	No Flag	206597	RNASE P	UNKNOWN	FAM-None	24790
E11	false	No Flag	206610	RNASE P	UNKNOWN	FAM-None	25379
E12	false	No Flag	206640	RNASE P	UNKNOWN	FAM-None	28076
F9	false	No Flag	206575	RNASE P	UNKNOWN	FAM-None	24923
F10	false	No Flag	206598	RNASE P	UNKNOWN	FAM-None	26043
F11	false	No Flag	206613	RNASE P	UNKNOWN	FAM-None	24474
F12	false	No Flag	206654	RNASE P	UNKNOWN	FAM-None	24209
G9	false	No Flag	206576	RNASE P	UNKNOWN	FAM-None	28293
G10	false	No Flag	206599	RNASE P	UNKNOWN	FAM-None	24349
G11	false	No Flag	206614	RNASE P	UNKNOWN	FAM-None	26623
G12	false	No Flag	206673	RNASE P	UNKNOWN	FAM-None	25511
H9	false	No Flag	206577	RNASE P	UNKNOWN	FAM-None	27959
H10	false	No Flag	206600	RNASE P	UNKNOWN	FAM-None	26884
H11	false	No Flag	206616	RNASE P	UNKNOWN	FAM-None	26447
H12	false	No Flag	206674	RNASE P	UNKNOWN	FAM-None	28887
A10	false	No Flag	206401	RNASE P	UNKNOWN	FAM-None	26573
A11	false	No Flag	206512	RNASE P	UNKNOWN	FAM-None	25315
A12	false	No Flag	206584	RNASE P	UNKNOWN	FAM-None	26252
B10	false	No Flag	206402	RNASE P	UNKNOWN	FAM-None	26535
B11	false	No Flag	206530	RNASE P	UNKNOWN	FAM-None	26503
B12	false	No Flag	206585	RNASE P	UNKNOWN	FAM-None	21624
C9	false	No Flag	206532	RNASE P	UNKNOWN	FAM-None	18405
C10	false	No Flag	206403	RNASE P	UNKNOWN	FAM-None	27248
C11	false	No Flag	206533	RNASE P	UNKNOWN	FAM-None	26551
C12	false	No Flag	206590	RNASE P	UNKNOWN	FAM-None	26099
D9	false	No Flag	206561	RNASE P	UNKNOWN	FAM-None	24227
D10	false	No Flag	206404	RNASE P	UNKNOWN	FAM-None	28074
D11	false	No Flag	206554	RNASE P	UNKNOWN	FAM-None	27420
D12	false	No Flag	206594	RNASE P	UNKNOWN	FAM-None	23765
E9	false	No Flag	206295	RNASE P	UNKNOWN	FAM-None	26888
E10	false	No Flag	206407	RNASE P	UNKNOWN	FAM-None	27074
E11	false	No Flag	206556	RNASE P	UNKNOWN	FAM-None	27602
E12	false	No Flag	206596	RNASE P	UNKNOWN	FAM-None	25419
F9	false	No Flag	206297	RNASE P	UNKNOWN	FAM-None	26931
F10	false	No Flag	206503	RNASE P	UNKNOWN	FAM-None	23998
F11	false	No Flag	206564	RNASE P	UNKNOWN	FAM-None	23971
F12	false	No Flag	206605	RNASE P	UNKNOWN	FAM-None	27409
G9	false	No Flag	206299	RNASE P	UNKNOWN	FAM-None	28725
G10	false	No Flag	206510	RNASE P	UNKNOWN	FAM-None	23851
G11	false	No Flag	206580	RNASE P	UNKNOWN	FAM-None	28489
G12	false	No Flag	206611	RNASE P	UNKNOWN	FAM-None	25873
H9	false	No Flag	206400	RNASE P	UNKNOWN	FAM-None	29953
H10	false	No Flag	206511	RNASE P	UNKNOWN	FAM-None	22380
H11	false	No Flag	206581	RNASE P	UNKNOWN	FAM-None	27171
H12	false	No Flag	206612	RNASE P	UNKNOWN	FAM-None	27862
A10	false	No Flag	206658	RNASE P	UNKNOWN	FAM-None	24966
A11	false	No Flag	206691	RNASE P	UNKNOWN	FAM-None	21894
A12	false	No Flag	206712	RNASE P	UNKNOWN	FAM-None	23583
B10	false	No Flag	206659	RNASE P	UNKNOWN	FAM-None	21471
B11	false	No Flag	206693	RNASE P	UNKNOWN	FAM-None	27942
C9	false	No Flag	206574	RNASE P	UNKNOWN	FAM-None	28007
C10	false	No Flag	206661	RNASE P	UNKNOWN	FAM-None	22371
C11	false	No Flag	206695	RNASE P	UNKNOWN	FAM-None	26907
D9	false	No Flag	206606	RNASE P	UNKNOWN	FAM-None	25901
D10	false	No Flag	206669	RNASE P	UNKNOWN	FAM-None	26180
D11	false	No Flag	206702	RNASE P	UNKNOWN	FAM-None	26847
E9	false	No Flag	206608	RNASE P	UNKNOWN	FAM-None	24933
E10	false	No Flag	206675	RNASE P	UNKNOWN	FAM-None	22994
E11	false	No Flag	206705	RNASE P	UNKNOWN	FAM-None	23717
F9	false	No Flag	206631	RNASE P	UNKNOWN	FAM-None	23791
F10	false	No Flag	206676	RNASE P	UNKNOWN	FAM-None	25794
F11	false	No Flag	206706	RNASE P	UNKNOWN	FAM-None	22638
G9	false	No Flag	206632	RNASE P	UNKNOWN	FAM-None	26190
G10	false	No Flag	206687	RNASE P	UNKNOWN	FAM-None	21081
G11	false	No Flag	206707	RNASE P	UNKNOWN	FAM-None	22865
H9	false	No Flag	206649	RNASE P	UNKNOWN	FAM-None	25158
H10	false	No Flag	206688	RNASE P	UNKNOWN	FAM-None	22027
H11	false	No Flag	206711	RNASE P	UNKNOWN	FAM-None	22854
A10	false	No Flag	206760	RNASE P	UNKNOWN	FAM-None	25762
A11	false	No Flag	206777	RNASE P	UNKNOWN	FAM-None	25754
A12	false	No Flag	206788	RNASE P	UNKNOWN	FAM-None	27912
B10	false	No Flag	206764	RNASE P	UNKNOWN	FAM-None	25568
B11	false	No Flag	206779	RNASE P	UNKNOWN	FAM-None	23499
B12	false	No Flag	206789	RNASE P	UNKNOWN	FAM-None	23211
C9	false	No Flag	206602	RNASE P	UNKNOWN	FAM-None	26967
C10	false	No Flag	206768	RNASE P	UNKNOWN	FAM-None	24619
C11	false	No Flag	206780	RNASE P	UNKNOWN	FAM-None	25080
C12	false	No Flag	206790	RNASE P	UNKNOWN	FAM-None	25888
D9	false	No Flag	206679	RNASE P	UNKNOWN	FAM-None	26515
D10	false	No Flag	206771	RNASE P	UNKNOWN	FAM-None	26629
D11	false	No Flag	206782	RNASE P	UNKNOWN	FAM-None	27773
D12	false	No Flag	206791	RNASE P	UNKNOWN	FAM-None	26133
E9	false	No Flag	206680	RNASE P	UNKNOWN	FAM-None	28784
E10	false	No Flag	206772	RNASE P	UNKNOWN	FAM-None	26571
E11	false	No Flag	206783	RNASE P	UNKNOWN	FAM-None	25515
E12	false	No Flag	206792	RNASE P	UNKNOWN	FAM-None	26489
F9	false	No Flag	206686	RNASE P	UNKNOWN	FAM-None	26639
F10	false	No Flag	206773	RNASE P	UNKNOWN	FAM-None	25826
F11	false	No Flag	206784	RNASE P	UNKNOWN	FAM-None	25726
F12	false	No Flag	206795	RNASE P	UNKNOWN	FAM-None	26853
G9	false	No Flag	206717	RNASE P	UNKNOWN	FAM-None	27183
G10	false	No Flag	206774	RNASE P	UNKNOWN	FAM-None	26618
G11	false	No Flag	206785	RNASE P	UNKNOWN	FAM-None	25765
G12	false	No Flag	206796	RNASE P	UNKNOWN	FAM-None	26260
H9	false	No Flag	206718	RNASE P	UNKNOWN	FAM-None	30946
H10	false	No Flag	206775	RNASE P	UNKNOWN	FAM-None	23747
H11	false	No Flag	206786	RNASE P	UNKNOWN	FAM-None	25814
H12	false	No Flag	206799	RNASE P	UNKNOWN	FAM-None	26609
A10	false	No Flag	206825	RNASE P	UNKNOWN	FAM-None	25342
A11	false	No Flag	206837	RNASE P	UNKNOWN	FAM-None	28911
A12	false	No Flag	206847	RNASE P	UNKNOWN	FAM-None	25535
B10	false	No Flag	206829	RNASE P	UNKNOWN	FAM-None	25211
B11	false	No Flag	206838	RNASE P	UNKNOWN	FAM-None	28506
B12	false	No Flag	206848	RNASE P	UNKNOWN	FAM-None	27662
C9	false	No Flag	206778	RNASE P	UNKNOWN	FAM-None	29115
C10	false	No Flag	206830	RNASE P	UNKNOWN	FAM-None	23888
C11	false	No Flag	206840	RNASE P	UNKNOWN	FAM-None	27193
C12	false	No Flag	206854	RNASE P	UNKNOWN	FAM-None	29090
D9	false	No Flag	206807	RNASE P	UNKNOWN	FAM-None	26193
D10	false	No Flag	206831	RNASE P	UNKNOWN	FAM-None	22901
D11	false	No Flag	206841	RNASE P	UNKNOWN	FAM-None	23650
D12	false	No Flag	206855	RNASE P	UNKNOWN	FAM-None	28580
E9	false	No Flag	206815	RNASE P	UNKNOWN	FAM-None	24246
E10	false	No Flag	206832	RNASE P	UNKNOWN	FAM-None	26526
E11	false	No Flag	206842	RNASE P	UNKNOWN	FAM-None	24152
E12	false	No Flag	206859	RNASE P	UNKNOWN	FAM-None	27967
F9	false	No Flag	206817	RNASE P	UNKNOWN	FAM-None	26404
F10	false	No Flag	206833	RNASE P	UNKNOWN	FAM-None	22451
F11	false	No Flag	206843	RNASE P	UNKNOWN	FAM-None	23592
F12	false	No Flag	206861	RNASE P	UNKNOWN	FAM-None	29055
G9	false	No Flag	206819	RNASE P	UNKNOWN	FAM-None	25841
G10	false	No Flag	206834	RNASE P	UNKNOWN	FAM-None	25250
G11	false	No Flag	206844	RNASE P	UNKNOWN	FAM-None	25563
G12	false	No Flag	206865	RNASE P	UNKNOWN	FAM-None	28912
H9	false	No Flag	206821	RNASE P	UNKNOWN	FAM-None	27958
H10	false	No Flag	206836	RNASE P	UNKNOWN	FAM-None	23839
H11	false	No Flag	206846	RNASE P	UNKNOWN	FAM-None	28079
H12	false	No Flag	206867	RNASE P	UNKNOWN	FAM-None	28013
A10	false	No Flag	206857	RNASE P	UNKNOWN	FAM-None	27338
A11	false	No Flag	206870	RNASE P	UNKNOWN	FAM-None	26335
A12	false	No Flag	206886	RNASE P	UNKNOWN	FAM-None	28380
B10	false	No Flag	206858	RNASE P	UNKNOWN	FAM-None	26084
B11	false	No Flag	206871	RNASE P	UNKNOWN	FAM-None	26925
B12	false	No Flag	206887	RNASE P	UNKNOWN	FAM-None	25914
C9	false	No Flag	206835	RNASE P	UNKNOWN	FAM-None	24532
C10	false	No Flag	206860	RNASE P	UNKNOWN	FAM-None	26861
C11	false	No Flag	206876	RNASE P	UNKNOWN	FAM-None	26474
C12	false	No Flag	206891	RNASE P	UNKNOWN	FAM-None	27126
D9	false	No Flag	206839	RNASE P	UNKNOWN	FAM-None	25463
D10	false	No Flag	206862	RNASE P	UNKNOWN	FAM-None	26446
D11	false	No Flag	206877	RNASE P	UNKNOWN	FAM-None	29829
D12	false	No Flag	206893	RNASE P	UNKNOWN	FAM-None	26186
E9	false	No Flag	206845	RNASE P	UNKNOWN	FAM-None	25745
E10	false	No Flag	206863	RNASE P	UNKNOWN	FAM-None	26375
E11	false	No Flag	206878	RNASE P	UNKNOWN	FAM-None	28165
E12	false	No Flag	206896	RNASE P	UNKNOWN	FAM-None	27212
F9	false	No Flag	206850	RNASE P	UNKNOWN	FAM-None	25402
F10	false	No Flag	206864	RNASE P	UNKNOWN	FAM-None	25471
F11	false	No Flag	206882	RNASE P	UNKNOWN	FAM-None	24068
F12	false	No Flag	206898	RNASE P	UNKNOWN	FAM-None	24586
G9	false	No Flag	206853	RNASE P	UNKNOWN	FAM-None	25269
G10	false	No Flag	206866	RNASE P	UNKNOWN	FAM-None	21484
G11	false	No Flag	206883	RNASE P	UNKNOWN	FAM-None	22572
G12	false	No Flag	206899	RNASE P	UNKNOWN	FAM-None	25353
H9	false	No Flag	206856	RNASE P	UNKNOWN	FAM-None	30951
H10	false	No Flag	206869	RNASE P	UNKNOWN	FAM-None	27854
H11	false	No Flag	206885	RNASE P	UNKNOWN	FAM-None	30007
H12	false	No Flag	206900	RNASE P	UNKNOWN	FAM-None	29099
A10	false	No Flag	206895	RNASE P	UNKNOWN	FAM-None	27772
A11	false	No Flag	206919	RNASE P	UNKNOWN	FAM-None	23806
A12	false	No Flag	206961	RNASE P	UNKNOWN	FAM-None	25685
B10	false	No Flag	206902	RNASE P	UNKNOWN	FAM-None	28451
B11	false	No Flag	206928	RNASE P	UNKNOWN	FAM-None	26314
B12	false	No Flag	206969	RNASE P	UNKNOWN	FAM-None	27852
C9	false	No Flag	206872	RNASE P	UNKNOWN	FAM-None	27165
C10	false	No Flag	206904	RNASE P	UNKNOWN	FAM-None	21533
C11	false	No Flag	206930	RNASE P	UNKNOWN	FAM-None	27203
C12	false	No Flag	206970	RNASE P	UNKNOWN	FAM-None	26059
D9	false	No Flag	206880	RNASE P	UNKNOWN	FAM-None	29662
D10	false	No Flag	206905	RNASE P	UNKNOWN	FAM-None	27730
D11	false	No Flag	206937	RNASE P	UNKNOWN	FAM-None	25497
D12	false	No Flag	206971	RNASE P	UNKNOWN	FAM-None	23870
E9	false	No Flag	206888	RNASE P	UNKNOWN	FAM-None	25843
E10	false	No Flag	206911	RNASE P	UNKNOWN	FAM-None	27580
E11	false	No Flag	206943	RNASE P	UNKNOWN	FAM-None	28933
E12	false	No Flag	206976	RNASE P	UNKNOWN	FAM-None	25456
F9	false	No Flag	206889	RNASE P	UNKNOWN	FAM-None	26344
F10	false	No Flag	206912	RNASE P	UNKNOWN	FAM-None	29545
F11	false	No Flag	206951	RNASE P	UNKNOWN	FAM-None	24574
F12	false	No Flag	206977	RNASE P	UNKNOWN	FAM-None	24496
G9	false	No Flag	206890	RNASE P	UNKNOWN	FAM-None	26355
G10	false	No Flag	206913	RNASE P	UNKNOWN	FAM-None	24628
G11	false	No Flag	206952	RNASE P	UNKNOWN	FAM-None	26759
G12	false	No Flag	206981	RNASE P	UNKNOWN	FAM-None	25419
H9	false	No Flag	206892	RNASE P	UNKNOWN	FAM-None	28979
H10	false	No Flag	206915	RNASE P	UNKNOWN	FAM-None	26136
H11	false	No Flag	206955	RNASE P	UNKNOWN	FAM-None	28041
H12	false	No Flag	206983	RNASE P	UNKNOWN	FAM-None	23146
A10	false	No Flag	207080	RNASE P	UNKNOWN	FAM-None	23120
A11	false	No Flag	207092	RNASE P	UNKNOWN	FAM-None	23773
A12	false	No Flag	207106	RNASE P	UNKNOWN	FAM-None	27105
B10	false	No Flag	207081	RNASE P	UNKNOWN	FAM-None	27785
B11	false	No Flag	207094	RNASE P	UNKNOWN	FAM-None	23773
B12	false	No Flag	207108	RNASE P	UNKNOWN	FAM-None	25439
C9	false	No Flag	206246	RNASE P	UNKNOWN	FAM-None	28461
C10	false	No Flag	207084	RNASE P	UNKNOWN	FAM-None	25658
C11	false	No Flag	207095	RNASE P	UNKNOWN	FAM-None	26168
C12	false	No Flag	207118	RNASE P	UNKNOWN	FAM-None	25351
D9	false	No Flag	207057	RNASE P	UNKNOWN	FAM-None	24601
D10	false	No Flag	207085	RNASE P	UNKNOWN	FAM-None	26160
D11	false	No Flag	207096	RNASE P	UNKNOWN	FAM-None	26410
D12	false	No Flag	207135	RNASE P	UNKNOWN	FAM-None	21803
E9	false	No Flag	207072	RNASE P	UNKNOWN	FAM-None	26261
E10	false	No Flag	207086	RNASE P	UNKNOWN	FAM-None	24029
E11	false	No Flag	207097	RNASE P	UNKNOWN	FAM-None	26453
E12	false	No Flag	207137	RNASE P	UNKNOWN	FAM-None	26347
F9	false	No Flag	207073	RNASE P	UNKNOWN	FAM-None	27161
F10	false	No Flag	207087	RNASE P	UNKNOWN	FAM-None	22486
F11	false	No Flag	207098	RNASE P	UNKNOWN	FAM-None	25871
F12	false	No Flag	207139	RNASE P	UNKNOWN	FAM-None	24996
G9	false	No Flag	207074	RNASE P	UNKNOWN	FAM-None	29599
G10	false	No Flag	207089	RNASE P	UNKNOWN	FAM-None	26824
G11	false	No Flag	207099	RNASE P	UNKNOWN	FAM-None	24321
G12	false	No Flag	207143	RNASE P	UNKNOWN	FAM-None	28358
H9	false	No Flag	207075	RNASE P	UNKNOWN	FAM-None	29967
H10	false	No Flag	207090	RNASE P	UNKNOWN	FAM-None	28291
H11	false	No Flag	207102	RNASE P	UNKNOWN	FAM-None	25644
H12	false	No Flag	207145	RNASE P	UNKNOWN	FAM-None	23937
A10	false	No Flag	207148	RNASE P	UNKNOWN	FAM-None	28973
A11	false	No Flag	207164	RNASE P	UNKNOWN	FAM-None	27573
B10	false	No Flag	207149	RNASE P	UNKNOWN	FAM-None	28027
B11	false	No Flag	207166	RNASE P	UNKNOWN	FAM-None	30256
C9	false	No Flag	206901	RNASE P	UNKNOWN	FAM-None	26568
C10	false	No Flag	207150	RNASE P	UNKNOWN	FAM-None	25198
C11	false	No Flag	207168	RNASE P	UNKNOWN	FAM-None	25648
D9	false	No Flag	207091	RNASE P	UNKNOWN	FAM-None	29892
D10	false	No Flag	207151	RNASE P	UNKNOWN	FAM-None	23901
D11	false	No Flag	207170	RNASE P	UNKNOWN	FAM-None	28267
E9	false	No Flag	207103	RNASE P	UNKNOWN	FAM-None	28513
E10	false	No Flag	207152	RNASE P	UNKNOWN	FAM-None	20781
E11	false	No Flag	207171	RNASE P	UNKNOWN	FAM-None	27434
F9	false	No Flag	207136	RNASE P	UNKNOWN	FAM-None	29092
F10	false	No Flag	207155	RNASE P	UNKNOWN	FAM-None	30559
F11	false	No Flag	207172	RNASE P	UNKNOWN	FAM-None	27147
G9	false	No Flag	207141	RNASE P	UNKNOWN	FAM-None	26162
G10	false	No Flag	207157	RNASE P	UNKNOWN	FAM-None	29059
G11	false	No Flag	207177	RNASE P	UNKNOWN	FAM-None	27198
H9	false	No Flag	207147	RNASE P	UNKNOWN	FAM-None	28971
H10	false	No Flag	207158	RNASE P	UNKNOWN	FAM-None	26390
H11	false	No Flag	207178	RNASE P	UNKNOWN	FAM-None	23378
A10	false	No Flag	207012	RNASE P	UNKNOWN	FAM-None	23100
A11	false	No Flag	207030	RNASE P	UNKNOWN	FAM-None	26736
A12	false	No Flag	207051	RNASE P	UNKNOWN	FAM-None	24227
B10	false	No Flag	207013	RNASE P	UNKNOWN	FAM-None	25060
B11	false	No Flag	207031	RNASE P	UNKNOWN	FAM-None	23288
B12	false	No Flag	207053	RNASE P	UNKNOWN	FAM-None	25797
C9	false	No Flag	206962	RNASE P	UNKNOWN	FAM-None	26082
C10	false	No Flag	207014	RNASE P	UNKNOWN	FAM-None	24250
C11	false	No Flag	207035	RNASE P	UNKNOWN	FAM-None	27473
C12	false	No Flag	207059	RNASE P	UNKNOWN	FAM-None	25714
D9	false	No Flag	206984	RNASE P	UNKNOWN	FAM-None	27389
D10	false	No Flag	207017	RNASE P	UNKNOWN	FAM-None	24013
D11	false	No Flag	207039	RNASE P	UNKNOWN	FAM-None	24040
D12	false	No Flag	207060	RNASE P	UNKNOWN	FAM-None	24794
E9	false	No Flag	207005	RNASE P	UNKNOWN	FAM-None	24431
E10	false	No Flag	207019	RNASE P	UNKNOWN	FAM-None	24897
E11	false	No Flag	207040	RNASE P	UNKNOWN	FAM-None	24719
E12	false	No Flag	207061	RNASE P	UNKNOWN	FAM-None	26056
F9	false	No Flag	207006	RNASE P	UNKNOWN	FAM-None	26656
F10	false	No Flag	207020	RNASE P	UNKNOWN	FAM-None	28229
F11	false	No Flag	207046	RNASE P	UNKNOWN	FAM-None	25267
F12	false	No Flag	207062	RNASE P	UNKNOWN	FAM-None	21769
G9	false	No Flag	207008	RNASE P	UNKNOWN	FAM-None	23529
G10	false	No Flag	207025	RNASE P	UNKNOWN	FAM-None	24456
G11	false	No Flag	207048	RNASE P	UNKNOWN	FAM-None	24998
G12	false	No Flag	207071	RNASE P	UNKNOWN	FAM-None	29189
H9	false	No Flag	207011	RNASE P	UNKNOWN	FAM-None	27965
H10	false	No Flag	207028	RNASE P	UNKNOWN	FAM-None	26455
H11	false	No Flag	207050	RNASE P	UNKNOWN	FAM-None	24086
H12	false	No Flag	207078	RNASE P	UNKNOWN	FAM-None	26012
A10	false	No Flag	207001	RNASE P	UNKNOWN	FAM-None	22619
A11	false	No Flag	207016	RNASE P	UNKNOWN	FAM-None	25867
A12	false	No Flag	207033	RNASE P	UNKNOWN	FAM-None	22381
B10	false	No Flag	207002	RNASE P	UNKNOWN	FAM-None	24323
B11	false	No Flag	207018	RNASE P	UNKNOWN	FAM-None	24353
B12	false	No Flag	207034	RNASE P	UNKNOWN	FAM-None	21948
C9	false	No Flag	207045	RNASE P	UNKNOWN	FAM-None	21360
C10	false	No Flag	207003	RNASE P	UNKNOWN	FAM-None	25147
C11	false	No Flag	207021	RNASE P	UNKNOWN	FAM-None	26531
C12	false	No Flag	207036	RNASE P	UNKNOWN	FAM-None	22142
D9	false	No Flag	207047	RNASE P	UNKNOWN	FAM-None	18817
D10	false	No Flag	207004	RNASE P	UNKNOWN	FAM-None	25675
D11	false	No Flag	207022	RNASE P	UNKNOWN	FAM-None	23810
D12	false	No Flag	207037	RNASE P	UNKNOWN	FAM-None	24086
E9	false	No Flag	206909	RNASE P	UNKNOWN	FAM-None	21804
E10	false	No Flag	207007	RNASE P	UNKNOWN	FAM-None	27086
E11	false	No Flag	207023	RNASE P	UNKNOWN	FAM-None	24316
E12	false	No Flag	207041	RNASE P	UNKNOWN	FAM-None	23095
F9	false	No Flag	206948	RNASE P	UNKNOWN	FAM-None	23448
F10	false	No Flag	207009	RNASE P	UNKNOWN	FAM-None	20672
F11	false	No Flag	207026	RNASE P	UNKNOWN	FAM-None	24212
F12	false	No Flag	207042	RNASE P	UNKNOWN	FAM-None	25099
G9	false	No Flag	206996	RNASE P	UNKNOWN	FAM-None	28416
G10	false	No Flag	207010	RNASE P	UNKNOWN	FAM-None	23110
G11	false	No Flag	207029	RNASE P	UNKNOWN	FAM-None	24777
G12	false	No Flag	207043	RNASE P	UNKNOWN	FAM-None	23627
H9	false	No Flag	207000	RNASE P	UNKNOWN	FAM-None	25961
H10	false	No Flag	207015	RNASE P	UNKNOWN	FAM-None	24359
H11	false	No Flag	207032	RNASE P	UNKNOWN	FAM-None	24965
H12	false	No Flag	207055	RNASE P	UNKNOWN	FAM-None	23307
A10	false	No Flag	207181	RNASE P	UNKNOWN	FAM-None	27193
A11	false	No Flag	207189	RNASE P	UNKNOWN	FAM-None	22876
A12	false	No Flag	207199	RNASE P	UNKNOWN	FAM-None	27156
B10	false	No Flag	207182	RNASE P	UNKNOWN	FAM-None	26489
B11	false	No Flag	207190	RNASE P	UNKNOWN	FAM-None	24750
B12	false	No Flag	207201	RNASE P	UNKNOWN	FAM-None	29398
C9	false	No Flag	207087	RNASE P	UNKNOWN	FAM-None	22900
C10	false	No Flag	207183	RNASE P	UNKNOWN	FAM-None	25309
C11	false	No Flag	207192	RNASE P	UNKNOWN	FAM-None	26627
C12	false	No Flag	207202	RNASE P	UNKNOWN	FAM-None	27803
D9	false	No Flag	207088	RNASE P	UNKNOWN	FAM-None	27423
D10	false	No Flag	207184	RNASE P	UNKNOWN	FAM-None	24740
D11	false	No Flag	207193	RNASE P	UNKNOWN	FAM-None	26258
D12	false	No Flag	207203	RNASE P	UNKNOWN	FAM-None	25591
E9	false	No Flag	207111	RNASE P	UNKNOWN	FAM-None	26864
E10	false	No Flag	207185	RNASE P	UNKNOWN	FAM-None	26744
E11	false	No Flag	207194	RNASE P	UNKNOWN	FAM-None	22798
E12	false	No Flag	207204	RNASE P	UNKNOWN	FAM-None	22509
F9	false	No Flag	207146	RNASE P	UNKNOWN	FAM-None	26633
F10	false	No Flag	207186	RNASE P	UNKNOWN	FAM-None	26927
F11	false	No Flag	207195	RNASE P	UNKNOWN	FAM-None	29461
F12	false	No Flag	207206	RNASE P	UNKNOWN	FAM-None	25947
G9	false	No Flag	207175	RNASE P	UNKNOWN	FAM-None	27794
G10	false	No Flag	207187	RNASE P	UNKNOWN	FAM-None	25426
G11	false	No Flag	207196	RNASE P	UNKNOWN	FAM-None	26291
G12	false	No Flag	207209	RNASE P	UNKNOWN	FAM-None	23188
H9	false	No Flag	207180	RNASE P	UNKNOWN	FAM-None	29957
H10	false	No Flag	207188	RNASE P	UNKNOWN	FAM-None	23108
H11	false	No Flag	207197	RNASE P	UNKNOWN	FAM-None	28254
A10	false	No Flag	207269	RNASE P	UNKNOWN	FAM-None	23275
A11	false	No Flag	207291	RNASE P	UNKNOWN	FAM-None	24344
A12	false	No Flag	207310	RNASE P	UNKNOWN	FAM-None	22769
B10	false	No Flag	207270	RNASE P	UNKNOWN	FAM-None	23379
B11	false	No Flag	207297	RNASE P	UNKNOWN	FAM-None	21922
B12	false	No Flag	207313	RNASE P	UNKNOWN	FAM-None	25206
C9	false	No Flag	207140	RNASE P	UNKNOWN	FAM-None	25195
C10	false	No Flag	207271	RNASE P	UNKNOWN	FAM-None	22559
C11	false	No Flag	207298	RNASE P	UNKNOWN	FAM-None	23119
C12	false	No Flag	207314	RNASE P	UNKNOWN	FAM-None	25239
D9	false	No Flag	207160	RNASE P	UNKNOWN	FAM-None	27605
D10	false	No Flag	207273	RNASE P	UNKNOWN	FAM-None	24345
D11	false	No Flag	207301	RNASE P	UNKNOWN	FAM-None	22137
D12	false	No Flag	207315	RNASE P	UNKNOWN	FAM-None	25033
E9	false	No Flag	207237	RNASE P	UNKNOWN	FAM-None	25163
E10	false	No Flag	207282	RNASE P	UNKNOWN	FAM-None	21929
E11	false	No Flag	207302	RNASE P	UNKNOWN	FAM-None	23656
E12	false	No Flag	207317	RNASE P	UNKNOWN	FAM-None	22976
F9	false	No Flag	207260	RNASE P	UNKNOWN	FAM-None	25387
F10	false	No Flag	207283	RNASE P	UNKNOWN	FAM-None	24843
F11	false	No Flag	207303	RNASE P	UNKNOWN	FAM-None	22004
F12	false	No Flag	207318	RNASE P	UNKNOWN	FAM-None	24138
G9	false	No Flag	207262r	RNASE P	UNKNOWN	FAM-None	27438
G10	false	No Flag	207286	RNASE P	UNKNOWN	FAM-None	23121
G11	false	No Flag	207306	RNASE P	UNKNOWN	FAM-None	26600
G12	false	No Flag	207319	RNASE P	UNKNOWN	FAM-None	24816
H9	false	No Flag	207268	RNASE P	UNKNOWN	FAM-None	28949
H10	false	No Flag	207288	RNASE P	UNKNOWN	FAM-None	22987
H11	false	No Flag	207308	RNASE P	UNKNOWN	FAM-None	23259
H12	false	No Flag	207321	RNASE P	UNKNOWN	FAM-None	23252
A10	false	No Flag	207330	RNASE P	UNKNOWN	FAM-None	23720
A11	false	No Flag	207360	RNASE P	UNKNOWN	FAM-None	23788
A12	false	No Flag	207374	RNASE P	UNKNOWN	FAM-None	23859
B10	false	No Flag	207331	RNASE P	UNKNOWN	FAM-None	21609
B11	false	No Flag	207362	RNASE P	UNKNOWN	FAM-None	24713
B12	false	No Flag	207375	RNASE P	UNKNOWN	FAM-None	23949
C9	false	No Flag	207239	RNASE P	UNKNOWN	FAM-None	22807
C10	false	No Flag	207332	RNASE P	UNKNOWN	FAM-None	21302
C11	false	No Flag	207363	RNASE P	UNKNOWN	FAM-None	25171
C12	false	No Flag	207377	RNASE P	UNKNOWN	FAM-None	21018
D9	false	No Flag	207240	RNASE P	UNKNOWN	FAM-None	21185
D10	false	No Flag	207333	RNASE P	UNKNOWN	FAM-None	24841
D11	false	No Flag	207364	RNASE P	UNKNOWN	FAM-None	24617
D12	false	No Flag	207379	RNASE P	UNKNOWN	FAM-None	19798
E9	false	No Flag	207307	RNASE P	UNKNOWN	FAM-None	24988
E10	false	No Flag	207334	RNASE P	UNKNOWN	FAM-None	27111
E11	false	No Flag	207366	RNASE P	UNKNOWN	FAM-None	21697
E12	false	No Flag	207380	RNASE P	UNKNOWN	FAM-None	18847
F9	false	No Flag	207320	RNASE P	UNKNOWN	FAM-None	25436
F10	false	No Flag	207335	RNASE P	UNKNOWN	FAM-None	26796
F11	false	No Flag	207367	RNASE P	UNKNOWN	FAM-None	27659
F12	false	No Flag	207381	RNASE P	UNKNOWN	FAM-None	25485
G9	false	No Flag	207323	RNASE P	UNKNOWN	FAM-None	22601
G10	false	No Flag	207336	RNASE P	UNKNOWN	FAM-None	22788
G11	false	No Flag	207368	RNASE P	UNKNOWN	FAM-None	22402
H9	false	No Flag	207329	RNASE P	UNKNOWN	FAM-None	25277
H10	false	No Flag	207358	RNASE P	UNKNOWN	FAM-None	23129
H11	false	No Flag	207372	RNASE P	UNKNOWN	FAM-None	20597
A10	false	No Flag	207392	RNASE P	UNKNOWN	FAM-None	26061
A11	false	No Flag	207425	RNASE P	UNKNOWN	FAM-None	26556
A12	false	No Flag	207434	RNASE P	UNKNOWN	FAM-None	28217
B10	false	No Flag	207401	RNASE P	UNKNOWN	FAM-None	22729
B11	false	No Flag	207426	RNASE P	UNKNOWN	FAM-None	27744
B12	false	No Flag	207435	RNASE P	UNKNOWN	FAM-None	26823
C9	false	No Flag	206230	RNASE P	UNKNOWN	FAM-None	25162
C10	false	No Flag	207404	RNASE P	UNKNOWN	FAM-None	24912
C11	false	No Flag	207428	RNASE P	UNKNOWN	FAM-None	28897
C12	false	No Flag	207437	RNASE P	UNKNOWN	FAM-None	26848
D9	false	No Flag	207272	RNASE P	UNKNOWN	FAM-None	28097
D10	false	No Flag	207412	RNASE P	UNKNOWN	FAM-None	26609
D11	false	No Flag	207429	RNASE P	UNKNOWN	FAM-None	26379
D12	false	No Flag	207438	RNASE P	UNKNOWN	FAM-None	25691
E9	false	No Flag	207338	RNASE P	UNKNOWN	FAM-None	28156
E10	false	No Flag	207413	RNASE P	UNKNOWN	FAM-None	25241
E11	false	No Flag	207430	RNASE P	UNKNOWN	FAM-None	25864
E12	false	No Flag	207439	RNASE P	UNKNOWN	FAM-None	25279
F9	false	No Flag	207339	RNASE P	UNKNOWN	FAM-None	25729
F10	false	No Flag	207414	RNASE P	UNKNOWN	FAM-None	24527
F11	false	No Flag	207431	RNASE P	UNKNOWN	FAM-None	28096
F12	false	No Flag	207440	RNASE P	UNKNOWN	FAM-None	26281
G9	false	No Flag	207378	RNASE P	UNKNOWN	FAM-None	27229
G10	false	No Flag	207418	RNASE P	UNKNOWN	FAM-None	21892
G11	false	No Flag	207432	RNASE P	UNKNOWN	FAM-None	26917
G12	false	No Flag	207442	RNASE P	UNKNOWN	FAM-None	27590
H9	false	No Flag	207390	RNASE P	UNKNOWN	FAM-None	26956
H10	false	No Flag	207422	RNASE P	UNKNOWN	FAM-None	25759
H11	false	No Flag	207433	RNASE P	UNKNOWN	FAM-None	25623
H12	false	No Flag	207455	RNASE P	UNKNOWN	FAM-None	25807
A10	false	No Flag	207477	RNASE P	UNKNOWN	FAM-None	26614
A11	false	No Flag	207450	RNASE P	UNKNOWN	FAM-None	25355
A12	false	No Flag	207463	RNASE P	UNKNOWN	FAM-None	28099
B10	false	No Flag	207478	RNASE P	UNKNOWN	FAM-None	27484
B11	false	No Flag	207451	RNASE P	UNKNOWN	FAM-None	26764
B12	false	No Flag	207464	RNASE P	UNKNOWN	FAM-None	29256
C9	false	No Flag	207415	RNASE P	UNKNOWN	FAM-None	27383
C10	false	No Flag	207312	RNASE P	UNKNOWN	FAM-None	28600
C11	false	No Flag	207453	RNASE P	UNKNOWN	FAM-None	25390
C12	false	No Flag	207465	RNASE P	UNKNOWN	FAM-None	26279
D9	false	No Flag	207461	RNASE P	UNKNOWN	FAM-None	24509
D10	false	No Flag	207340	RNASE P	UNKNOWN	FAM-None	27752
D11	false	No Flag	207456	RNASE P	UNKNOWN	FAM-None	26425
D12	false	No Flag	207466	RNASE P	UNKNOWN	FAM-None	28516
E9	false	No Flag	207462	RNASE P	UNKNOWN	FAM-None	24496
E10	false	No Flag	207400	RNASE P	UNKNOWN	FAM-None	25695
E11	false	No Flag	207457	RNASE P	UNKNOWN	FAM-None	21148
E12	false	No Flag	207467	RNASE P	UNKNOWN	FAM-None	26976
F9	false	No Flag	207468	RNASE P	UNKNOWN	FAM-None	20026
F10	false	No Flag	207427	RNASE P	UNKNOWN	FAM-None	28245
F11	false	No Flag	207458	RNASE P	UNKNOWN	FAM-None	25661
F12	false	No Flag	207469	RNASE P	UNKNOWN	FAM-None	24914
G9	false	No Flag	207475	RNASE P	UNKNOWN	FAM-None	27308
G10	false	No Flag	207441	RNASE P	UNKNOWN	FAM-None	28440
G11	false	No Flag	207459	RNASE P	UNKNOWN	FAM-None	26382
G12	false	No Flag	207480	RNASE P	UNKNOWN	FAM-None	29207
H9	false	No Flag	207476	RNASE P	UNKNOWN	FAM-None	32968
H10	false	No Flag	207444	RNASE P	UNKNOWN	FAM-None	26519
H11	false	No Flag	207460	RNASE P	UNKNOWN	FAM-None	23080
H12	false	No Flag	207492	RNASE P	UNKNOWN	FAM-None	22347
A10	false	No Flag	207621	RNASE P	UNKNOWN	FAM-None	28443
A11	false	No Flag	207648	RNASE P	UNKNOWN	FAM-None	27451
A12	false	No Flag	207679	RNASE P	UNKNOWN	FAM-None	26972
B10	false	No Flag	207630	RNASE P	UNKNOWN	FAM-None	27465
B11	false	No Flag	207649	RNASE P	UNKNOWN	FAM-None	29513
B12	false	No Flag	207680	RNASE P	UNKNOWN	FAM-None	24864
C9	false	No Flag	207656	RNASE P	UNKNOWN	FAM-None	20707
C10	false	No Flag	207633	RNASE P	UNKNOWN	FAM-None	25004
C11	false	No Flag	207650	RNASE P	UNKNOWN	FAM-None	27361
C12	false	No Flag	207685	RNASE P	UNKNOWN	FAM-None	27833
D9	false	No Flag	207571	RNASE P	UNKNOWN	FAM-None	28017
D10	false	No Flag	207638	RNASE P	UNKNOWN	FAM-None	29320
D11	false	No Flag	207652	RNASE P	UNKNOWN	FAM-None	29073
D12	false	No Flag	207692	RNASE P	UNKNOWN	FAM-None	27472
E9	false	No Flag	207576	RNASE P	UNKNOWN	FAM-None	29467
E10	false	No Flag	207641	RNASE P	UNKNOWN	FAM-None	24854
E11	false	No Flag	207653	RNASE P	UNKNOWN	FAM-None	24860
E12	false	No Flag	207695	RNASE P	UNKNOWN	FAM-None	26482
F9	false	No Flag	207605	RNASE P	UNKNOWN	FAM-None	27173
F10	false	No Flag	207642	RNASE P	UNKNOWN	FAM-None	26287
F11	false	No Flag	207659	RNASE P	UNKNOWN	FAM-None	27419
F12	false	No Flag	207698	RNASE P	UNKNOWN	FAM-None	27694
G9	false	No Flag	207610	RNASE P	UNKNOWN	FAM-None	27929
G10	false	No Flag	207644	RNASE P	UNKNOWN	FAM-None	28438
G11	false	No Flag	207673	RNASE P	UNKNOWN	FAM-None	24251
G12	false	No Flag	207699	RNASE P	UNKNOWN	FAM-None	28604
H9	false	No Flag	207616	RNASE P	UNKNOWN	FAM-None	30966
H10	false	No Flag	207645	RNASE P	UNKNOWN	FAM-None	27492
H11	false	No Flag	207676	RNASE P	UNKNOWN	FAM-None	25964
H12	false	No Flag	207709	RNASE P	UNKNOWN	FAM-None	29175
A10	false	No Flag	207864	RNASE P	UNKNOWN	FAM-None	27086
A11	false	No Flag	207923	RNASE P	UNKNOWN	FAM-None	27211
A12	false	No Flag	207912	RNASE P	UNKNOWN	FAM-None	27136
B10	false	No Flag	207874	RNASE P	UNKNOWN	FAM-None	27066
B11	false	No Flag	207928	RNASE P	UNKNOWN	FAM-None	27657
B12	false	No Flag	207915	RNASE P	UNKNOWN	FAM-None	26340
C9	false	No Flag	207845	RNASE P	UNKNOWN	FAM-None	25939
C10	false	No Flag	207877	RNASE P	UNKNOWN	FAM-None	25196
C11	false	No Flag	207929	RNASE P	UNKNOWN	FAM-None	30412
C12	false	No Flag	207935	RNASE P	UNKNOWN	FAM-None	24987
D9	false	No Flag	207846	RNASE P	UNKNOWN	FAM-None	26234
D10	false	No Flag	207881	RNASE P	UNKNOWN	FAM-None	26337
D11	false	No Flag	207931	RNASE P	UNKNOWN	FAM-None	27308
D12	false	No Flag	207938	RNASE P	UNKNOWN	FAM-None	25743
E9	false	No Flag	207853	RNASE P	UNKNOWN	FAM-None	26340
E10	false	No Flag	207905	RNASE P	UNKNOWN	FAM-None	25971
E11	false	No Flag	207852	RNASE P	UNKNOWN	FAM-None	27435
E12	false	No Flag	207939	RNASE P	UNKNOWN	FAM-None	26292
F9	false	No Flag	207860	RNASE P	UNKNOWN	FAM-None	24307
F10	false	No Flag	207917	RNASE P	UNKNOWN	FAM-None	25591
F11	false	No Flag	207900	RNASE P	UNKNOWN	FAM-None	23449
F12	false	No Flag	207941	RNASE P	UNKNOWN	FAM-None	24974
G9	false	No Flag	207861	RNASE P	UNKNOWN	FAM-None	27225
G10	false	No Flag	207921	RNASE P	UNKNOWN	FAM-None	26731
G11	false	No Flag	207903	RNASE P	UNKNOWN	FAM-None	24603
A10	false	No Flag	207198	RNASE P	UNKNOWN	FAM-None	28432
A11	false	No Flag	207215	RNASE P	UNKNOWN	FAM-None	27563
A12	false	No Flag	207225	RNASE P	UNKNOWN	FAM-None	26234
B10	false	No Flag	207200	RNASE P	UNKNOWN	FAM-None	25780
B11	false	No Flag	207216	RNASE P	UNKNOWN	FAM-None	25963
B12	false	No Flag	207227	RNASE P	UNKNOWN	FAM-None	24231
C9	false	No Flag	206732	RNASE P	UNKNOWN	FAM-None	27026
C10	false	No Flag	207205	RNASE P	UNKNOWN	FAM-None	30449
C11	false	No Flag	207217	RNASE P	UNKNOWN	FAM-None	26811
C12	false	No Flag	207228	RNASE P	UNKNOWN	FAM-None	28006
D9	false	No Flag	207159	RNASE P	UNKNOWN	FAM-None	30397
D10	false	No Flag	207210	RNASE P	UNKNOWN	FAM-None	25330
D11	false	No Flag	207219	RNASE P	UNKNOWN	FAM-None	28563
D12	false	No Flag	207232	RNASE P	UNKNOWN	FAM-None	26573
E9	false	No Flag	207162	RNASE P	UNKNOWN	FAM-None	27343
E10	false	No Flag	207211	RNASE P	UNKNOWN	FAM-None	25697
E11	false	No Flag	207220	RNASE P	UNKNOWN	FAM-None	24580
E12	false	No Flag	207233	RNASE P	UNKNOWN	FAM-None	25874
F9	false	No Flag	207176	RNASE P	UNKNOWN	FAM-None	28995
F10	false	No Flag	207212	RNASE P	UNKNOWN	FAM-None	28413
F11	false	No Flag	207221	RNASE P	UNKNOWN	FAM-None	25380
F12	false	No Flag	207235	RNASE P	UNKNOWN	FAM-None	29098
G9	false	No Flag	207179	RNASE P	UNKNOWN	FAM-None	27981
G10	false	No Flag	207213	RNASE P	UNKNOWN	FAM-None	27425
G11	false	No Flag	207222	RNASE P	UNKNOWN	FAM-None	27462
G12	false	No Flag	207238	RNASE P	UNKNOWN	FAM-None	24963
H9	false	No Flag	207191	RNASE P	UNKNOWN	FAM-None	27338
H10	false	No Flag	207214	RNASE P	UNKNOWN	FAM-None	28576
H11	false	No Flag	207223	RNASE P	UNKNOWN	FAM-None	28916
H12	false	No Flag	207247	RNASE P	UNKNOWN	FAM-None	26711
A10	false	No Flag	207386	RNASE P	UNKNOWN	FAM-None	27908
A11	false	No Flag	207403	RNASE P	UNKNOWN	FAM-None	25265
B10	false	No Flag	207387	RNASE P	UNKNOWN	FAM-None	27462
B11	false	No Flag	207410	RNASE P	UNKNOWN	FAM-None	27925
C9	false	No Flag	207337	RNASE P	UNKNOWN	FAM-None	27626
C10	false	No Flag	207388	RNASE P	UNKNOWN	FAM-None	28518
C11	false	No Flag	207411	RNASE P	UNKNOWN	FAM-None	25756
D9	false	No Flag	207376	RNASE P	UNKNOWN	FAM-None	28083
D10	false	No Flag	207389	RNASE P	UNKNOWN	FAM-None	28244
D11	false	No Flag	207416	RNASE P	UNKNOWN	FAM-None	28187
E9	false	No Flag	207382	RNASE P	UNKNOWN	FAM-None	29918
E10	false	No Flag	207391	RNASE P	UNKNOWN	FAM-None	27489
E11	false	No Flag	207417	RNASE P	UNKNOWN	FAM-None	26583
F9	false	No Flag	207383	RNASE P	UNKNOWN	FAM-None	27606
F10	false	No Flag	207394	RNASE P	UNKNOWN	FAM-None	27861
F11	false	No Flag	207423	RNASE P	UNKNOWN	FAM-None	26783
G9	false	No Flag	207384	RNASE P	UNKNOWN	FAM-None	28795
G10	false	No Flag	207397	RNASE P	UNKNOWN	FAM-None	28499
G11	false	No Flag	207424	RNASE P	UNKNOWN	FAM-None	28340
H9	false	No Flag	207385	RNASE P	UNKNOWN	FAM-None	29966
H10	false	No Flag	207402	RNASE P	UNKNOWN	FAM-None	25788
A10	false	No Flag	207542	RNASE P	UNKNOWN	FAM-None	22946
A11	false	No Flag	207557	RNASE P	UNKNOWN	FAM-None	23643
A12	false	No Flag	207572	RNASE P	UNKNOWN	FAM-None	24677
B10	false	No Flag	207543	RNASE P	UNKNOWN	FAM-None	27138
B11	false	No Flag	207560	RNASE P	UNKNOWN	FAM-None	25878
B12	false	No Flag	207578	RNASE P	UNKNOWN	FAM-None	28380
C9	false	No Flag	207541	RNASE P	UNKNOWN	FAM-None	29239
C10	false	No Flag	207549	RNASE P	UNKNOWN	FAM-None	25632
C11	false	No Flag	207561	RNASE P	UNKNOWN	FAM-None	27104
C12	false	No Flag	207581	RNASE P	UNKNOWN	FAM-None	25918
D9	false	No Flag	207582	RNASE P	UNKNOWN	FAM-None	22474
D10	false	No Flag	207550	RNASE P	UNKNOWN	FAM-None	23699
D11	false	No Flag	207562	RNASE P	UNKNOWN	FAM-None	25317
D12	false	No Flag	207583	RNASE P	UNKNOWN	FAM-None	28227
E9	false	No Flag	207527	RNASE P	UNKNOWN	FAM-None	26450
E10	false	No Flag	207552	RNASE P	UNKNOWN	FAM-None	27410
E11	false	No Flag	207563	RNASE P	UNKNOWN	FAM-None	24769
E12	false	No Flag	207586	RNASE P	UNKNOWN	FAM-None	26820
F9	false	No Flag	207528	RNASE P	UNKNOWN	FAM-None	25406
F10	false	No Flag	207553	RNASE P	UNKNOWN	FAM-None	26965
F11	false	No Flag	207564	RNASE P	UNKNOWN	FAM-None	27960
F12	false	No Flag	207593	RNASE P	UNKNOWN	FAM-None	25629
G9	false	No Flag	207529	RNASE P	UNKNOWN	FAM-None	29098
G10	false	No Flag	207555	RNASE P	UNKNOWN	FAM-None	27973
G11	false	No Flag	207565	RNASE P	UNKNOWN	FAM-None	24932
G12	false	No Flag	207594	RNASE P	UNKNOWN	FAM-None	28133
H9	false	No Flag	207533	RNASE P	UNKNOWN	FAM-None	30343
H10	false	No Flag	207556	RNASE P	UNKNOWN	FAM-None	25731
H11	false	No Flag	207566	RNASE P	UNKNOWN	FAM-None	23610
H12	false	No Flag	207599	RNASE P	UNKNOWN	FAM-None	24347
A10	false	No Flag	207654	RNASE P	UNKNOWN	FAM-None	30960
A11	false	No Flag	207721	RNASE P	UNKNOWN	FAM-None	27939
A12	false	No Flag	207636	RNASE P	UNKNOWN	FAM-None	25982
B10	false	No Flag	207655	RNASE P	UNKNOWN	FAM-None	30046
B11	false	No Flag	207614	RNASE P	UNKNOWN	FAM-None	28285
B12	false	No Flag	207683	RNASE P	UNKNOWN	FAM-None	25674
C9	false	No Flag	207596	RNASE P	UNKNOWN	FAM-None	28429
C10	false	No Flag	207665	RNASE P	UNKNOWN	FAM-None	28845
C11	false	No Flag	207618	RNASE P	UNKNOWN	FAM-None	28285
C12	false	No Flag	207701	RNASE P	UNKNOWN	FAM-None	26606
D9	false	No Flag	207612	RNASE P	UNKNOWN	FAM-None	27698
D10	false	No Flag	207672	RNASE P	UNKNOWN	FAM-None	32421
D11	false	No Flag	207619	RNASE P	UNKNOWN	FAM-None	28406
D12	false	No Flag	207702	RNASE P	UNKNOWN	FAM-None	28925
E9	false	No Flag	207613	RNASE P	UNKNOWN	FAM-None	30459
E10	false	No Flag	207687	RNASE P	UNKNOWN	FAM-None	31581
E11	false	No Flag	207623	RNASE P	UNKNOWN	FAM-None	29851
E12	false	No Flag	207711	RNASE P	UNKNOWN	FAM-None	26550
F9	false	No Flag	207620	RNASE P	UNKNOWN	FAM-None	29574
F10	false	No Flag	207689	RNASE P	UNKNOWN	FAM-None	30067
F11	false	No Flag	207628	RNASE P	UNKNOWN	FAM-None	30551
F12	false	No Flag	207714	RNASE P	UNKNOWN	FAM-None	28336
G9	false	No Flag	207647	RNASE P	UNKNOWN	FAM-None	22574
G10	false	No Flag	207715	RNASE P	UNKNOWN	FAM-None	29726
G11	false	No Flag	207634	RNASE P	UNKNOWN	FAM-None	27544
G12	false	No Flag	207727	RNASE P	UNKNOWN	FAM-None	24964
H9	false	No Flag	207651	RNASE P	UNKNOWN	FAM-None	31383
H10	false	No Flag	207719	RNASE P	UNKNOWN	FAM-None	29186
H11	false	No Flag	207635	RNASE P	UNKNOWN	FAM-None	28552
H12	false	No Flag	207731	RNASE P	UNKNOWN	FAM-None	26911
A10	false	No Flag	207710	RNASE P	UNKNOWN	FAM-None	26300
A11	false	No Flag	207717	RNASE P	UNKNOWN	FAM-None	29508
A12	false	No Flag	207751	RNASE P	UNKNOWN	FAM-None	27371
B10	false	No Flag	207712	RNASE P	UNKNOWN	FAM-None	27987
B11	false	No Flag	207737	RNASE P	UNKNOWN	FAM-None	27341
B12	false	No Flag	207752	RNASE P	UNKNOWN	FAM-None	32078
C9	false	No Flag	207624	RNASE P	UNKNOWN	FAM-None	28652
C10	false	No Flag	207713	RNASE P	UNKNOWN	FAM-None	27646
C11	false	No Flag	207738	RNASE P	UNKNOWN	FAM-None	30871
C12	false	No Flag	207753	RNASE P	UNKNOWN	FAM-None	28698
D9	false	No Flag	207631	RNASE P	UNKNOWN	FAM-None	29207
D10	false	No Flag	207716	RNASE P	UNKNOWN	FAM-None	27279
D11	false	No Flag	207739	RNASE P	UNKNOWN	FAM-None	30772
D12	false	No Flag	207754	RNASE P	UNKNOWN	FAM-None	30984
E9	false	No Flag	207675	RNASE P	UNKNOWN	FAM-None	24454
E10	false	No Flag	207725	RNASE P	UNKNOWN	FAM-None	28789
E11	false	No Flag	207740	RNASE P	UNKNOWN	FAM-None	30552
E12	false	No Flag	207755	RNASE P	UNKNOWN	FAM-None	30164
F9	false	No Flag	207678	RNASE P	UNKNOWN	FAM-None	28859
F10	false	No Flag	207726	RNASE P	UNKNOWN	FAM-None	26767
F11	false	No Flag	207741	RNASE P	UNKNOWN	FAM-None	30101
F12	false	No Flag	207757	RNASE P	UNKNOWN	FAM-None	31721
G9	false	No Flag	207686	RNASE P	UNKNOWN	FAM-None	28014
G10	false	No Flag	207730	RNASE P	UNKNOWN	FAM-None	26966
G11	false	No Flag	207747	RNASE P	UNKNOWN	FAM-None	31562
G12	false	No Flag	207758	RNASE P	UNKNOWN	FAM-None	30760
H9	false	No Flag	207700	RNASE P	UNKNOWN	FAM-None	25939
H10	false	No Flag	207732	RNASE P	UNKNOWN	FAM-None	28277
H11	false	No Flag	207749	RNASE P	UNKNOWN	FAM-None	29618
H12	false	No Flag	207759	RNASE P	UNKNOWN	FAM-None	27201
A10	false	No Flag	207688	RNASE P	UNKNOWN	FAM-None	20200
A11	false	No Flag	207591	RNASE P	UNKNOWN	FAM-None	28158
A12	false	No Flag	207611	RNASE P	UNKNOWN	FAM-None	27261
B10	false	No Flag	190826	RNASE P	UNKNOWN	FAM-None	29023
B11	false	No Flag	207595	RNASE P	UNKNOWN	FAM-None	31702
B12	false	No Flag	207617	RNASE P	UNKNOWN	FAM-None	26693
C9	false	No Flag	207627	RNASE P	UNKNOWN	FAM-None	31684
C10	false	No Flag	207548	RNASE P	UNKNOWN	FAM-None	26961
C11	false	No Flag	207602	RNASE P	UNKNOWN	FAM-None	28381
C12	false	No Flag	207622	RNASE P	UNKNOWN	FAM-None	29805
D9	false	No Flag	207629	RNASE P	UNKNOWN	FAM-None	29321
D10	false	No Flag	207554	RNASE P	UNKNOWN	FAM-None	27924
D11	false	No Flag	207604	RNASE P	UNKNOWN	FAM-None	30610
D12	false	No Flag	207625	RNASE P	UNKNOWN	FAM-None	27686
E9	false	No Flag	207632	RNASE P	UNKNOWN	FAM-None	31406
E10	false	No Flag	207559	RNASE P	UNKNOWN	FAM-None	28274
E11	false	No Flag	207606	RNASE P	UNKNOWN	FAM-None	30981
E12	false	No Flag	207626	RNASE P	UNKNOWN	FAM-None	30474
F9	false	No Flag	207637	RNASE P	UNKNOWN	FAM-None	28379
F10	false	No Flag	207579	RNASE P	UNKNOWN	FAM-None	28812
F11	false	No Flag	207607	RNASE P	UNKNOWN	FAM-None	29686
F12	false	No Flag	207639	RNASE P	UNKNOWN	FAM-None	26757
G9	false	No Flag	207643	RNASE P	UNKNOWN	FAM-None	30574
G10	false	No Flag	207584	RNASE P	UNKNOWN	FAM-None	27866
G11	false	No Flag	207608	RNASE P	UNKNOWN	FAM-None	27562
G12	false	No Flag	207640	RNASE P	UNKNOWN	FAM-None	29967
H9	false	No Flag	207658	RNASE P	UNKNOWN	FAM-None	25741
H10	false	No Flag	207587	RNASE P	UNKNOWN	FAM-None	27903
H11	false	No Flag	207609	RNASE P	UNKNOWN	FAM-None	27834
H12	false	No Flag	207646	RNASE P	UNKNOWN	FAM-None	28260
A10	false	No Flag	207729	RNASE P	UNKNOWN	FAM-None	21792
A11	false	No Flag	207788	RNASE P	UNKNOWN	FAM-None	22588
A12	false	No Flag	207822	RNASE P	UNKNOWN	FAM-None	24926
B10	false	No Flag	207734	RNASE P	UNKNOWN	FAM-None	26100
B11	false	No Flag	207792	RNASE P	UNKNOWN	FAM-None	26412
B12	false	No Flag	207824	RNASE P	UNKNOWN	FAM-None	24786
C9	false	No Flag	207691	RNASE P	UNKNOWN	FAM-None	24754
C10	false	No Flag	207766	RNASE P	UNKNOWN	FAM-None	23978
C11	false	No Flag	207796	RNASE P	UNKNOWN	FAM-None	23759
C12	false	No Flag	207830	RNASE P	UNKNOWN	FAM-None	25525
D9	false	No Flag	207718	RNASE P	UNKNOWN	FAM-None	23281
D10	false	No Flag	207774	RNASE P	UNKNOWN	FAM-None	24333
D11	false	No Flag	207797	RNASE P	UNKNOWN	FAM-None	26857
D12	false	No Flag	207837	RNASE P	UNKNOWN	FAM-None	24051
E9	false	No Flag	207720	RNASE P	UNKNOWN	FAM-None	25960
E10	false	No Flag	207776	RNASE P	UNKNOWN	FAM-None	24439
E11	false	No Flag	207798	RNASE P	UNKNOWN	FAM-None	25737
E12	false	No Flag	207839	RNASE P	UNKNOWN	FAM-None	26318
F9	false	No Flag	207722	RNASE P	UNKNOWN	FAM-None	27204
F10	false	No Flag	207779	RNASE P	UNKNOWN	FAM-None	26332
F11	false	No Flag	207802	RNASE P	UNKNOWN	FAM-None	28193
F12	false	No Flag	207840	RNASE P	UNKNOWN	FAM-None	24029
G9	false	No Flag	207723	RNASE P	UNKNOWN	FAM-None	27094
G10	false	No Flag	207784	RNASE P	UNKNOWN	FAM-None	25782
G11	false	No Flag	207806	RNASE P	UNKNOWN	FAM-None	26319
G12	false	No Flag	207841	RNASE P	UNKNOWN	FAM-None	25654
H9	false	No Flag	207728	RNASE P	UNKNOWN	FAM-None	28122
H10	false	No Flag	207787	RNASE P	UNKNOWN	FAM-None	24835
H11	false	No Flag	207808	RNASE P	UNKNOWN	FAM-None	26896
H12	false	No Flag	207847	RNASE P	UNKNOWN	FAM-None	24341
A10	false	No Flag	207767	RNASE P	UNKNOWN	FAM-None	24465
A11	false	No Flag	207777	RNASE P	UNKNOWN	FAM-None	23886
A12	false	No Flag	207793	RNASE P	UNKNOWN	FAM-None	26301
B10	false	No Flag	207768	RNASE P	UNKNOWN	FAM-None	25581
B11	false	No Flag	207780	RNASE P	UNKNOWN	FAM-None	26363
B12	false	No Flag	207794	RNASE P	UNKNOWN	FAM-None	24470
C9	false	No Flag	207724	RNASE P	UNKNOWN	FAM-None	24834
C10	false	No Flag	207769	RNASE P	UNKNOWN	FAM-None	25741
C11	false	No Flag	207782	RNASE P	UNKNOWN	FAM-None	24652
C12	false	No Flag	207799	RNASE P	UNKNOWN	FAM-None	27495
D9	false	No Flag	207761	RNASE P	UNKNOWN	FAM-None	29330
D10	false	No Flag	207770	RNASE P	UNKNOWN	FAM-None	25111
D11	false	No Flag	207783	RNASE P	UNKNOWN	FAM-None	28736
D12	false	No Flag	207801	RNASE P	UNKNOWN	FAM-None	30392
E9	false	No Flag	207762	RNASE P	UNKNOWN	FAM-None	24273
E10	false	No Flag	207771	RNASE P	UNKNOWN	FAM-None	27139
E11	false	No Flag	207785	RNASE P	UNKNOWN	FAM-None	23430
E12	false	No Flag	207803	RNASE P	UNKNOWN	FAM-None	26347
F9	false	No Flag	207763	RNASE P	UNKNOWN	FAM-None	26535
F10	false	No Flag	207772	RNASE P	UNKNOWN	FAM-None	26861
F11	false	No Flag	207786	RNASE P	UNKNOWN	FAM-None	26558
F12	false	No Flag	207804	RNASE P	UNKNOWN	FAM-None	28941
G9	false	No Flag	207764	RNASE P	UNKNOWN	FAM-None	26976
G10	false	No Flag	207773	RNASE P	UNKNOWN	FAM-None	28808
G11	false	No Flag	207789	RNASE P	UNKNOWN	FAM-None	26323
G12	false	No Flag	207805	RNASE P	UNKNOWN	FAM-None	29160
H9	false	No Flag	207765	RNASE P	UNKNOWN	FAM-None	25959
H10	false	No Flag	207775	RNASE P	UNKNOWN	FAM-None	25521
H11	false	No Flag	207790	RNASE P	UNKNOWN	FAM-None	25637
H12	false	No Flag	207807	RNASE P	UNKNOWN	FAM-None	27939
A10	false	No Flag	207869	RNASE P	UNKNOWN	FAM-None	30357
A11	false	No Flag	207880	RNASE P	UNKNOWN	FAM-None	26820
A12	false	No Flag	207909	RNASE P	UNKNOWN	FAM-None	29831
B10	false	No Flag	207870	RNASE P	UNKNOWN	FAM-None	26491
B11	false	No Flag	207882	RNASE P	UNKNOWN	FAM-None	26688
B12	false	No Flag	207920	RNASE P	UNKNOWN	FAM-None	29413
C9	false	No Flag	207855	RNASE P	UNKNOWN	FAM-None	30138
C10	false	No Flag	207871	RNASE P	UNKNOWN	FAM-None	24347
C11	false	No Flag	207883	RNASE P	UNKNOWN	FAM-None	28127
C12	false	No Flag	207924	RNASE P	UNKNOWN	FAM-None	28040
D9	false	No Flag	207863	RNASE P	UNKNOWN	FAM-None	23828
D10	false	No Flag	207873	RNASE P	UNKNOWN	FAM-None	27353
D11	false	No Flag	207888	RNASE P	UNKNOWN	FAM-None	27709
D12	false	No Flag	207930	RNASE P	UNKNOWN	FAM-None	28683
E9	false	No Flag	207865	RNASE P	UNKNOWN	FAM-None	25060
E10	false	No Flag	207875	RNASE P	UNKNOWN	FAM-None	29403
E11	false	No Flag	207899	RNASE P	UNKNOWN	FAM-None	27939
E12	false	No Flag	207932	RNASE P	UNKNOWN	FAM-None	27589
F9	false	No Flag	207866	RNASE P	UNKNOWN	FAM-None	28454
F10	false	No Flag	207876	RNASE P	UNKNOWN	FAM-None	28342
F11	false	No Flag	207901	RNASE P	UNKNOWN	FAM-None	26810
F12	false	No Flag	207934	RNASE P	UNKNOWN	FAM-None	31935
G9	false	No Flag	207867	RNASE P	UNKNOWN	FAM-None	27815
G10	false	No Flag	207878	RNASE P	UNKNOWN	FAM-None	28967
G11	false	No Flag	207902	RNASE P	UNKNOWN	FAM-None	30045
G12	false	No Flag	207936	RNASE P	UNKNOWN	FAM-None	26576
H9	false	No Flag	207868	RNASE P	UNKNOWN	FAM-None	29927
H10	false	No Flag	207879	RNASE P	UNKNOWN	FAM-None	27750
H11	false	No Flag	207907	RNASE P	UNKNOWN	FAM-None	28191
H12	false	No Flag	207937	RNASE P	UNKNOWN	FAM-None	28403
A10	false	No Flag	207966	RNASE P	UNKNOWN	FAM-None	28765
A11	false	No Flag	207975	RNASE P	UNKNOWN	FAM-None	28465
B10	false	No Flag	207967	RNASE P	UNKNOWN	FAM-None	27233
B11	false	No Flag	207976	RNASE P	UNKNOWN	FAM-None	26851
C9	false	No Flag	207942	RNASE P	UNKNOWN	FAM-None	29968
C10	false	No Flag	207968	RNASE P	UNKNOWN	FAM-None	29566
C11	false	No Flag	207977	RNASE P	UNKNOWN	FAM-None	27591
D9	false	No Flag	207948	RNASE P	UNKNOWN	FAM-None	26467
D10	false	No Flag	207969	RNASE P	UNKNOWN	FAM-None	28912
D11	false	No Flag	207978	RNASE P	UNKNOWN	FAM-None	25533
E9	false	No Flag	207955	RNASE P	UNKNOWN	FAM-None	29545
E10	false	No Flag	207970	RNASE P	UNKNOWN	FAM-None	28451
E11	false	No Flag	207979	RNASE P	UNKNOWN	FAM-None	26573
F9	false	No Flag	207963	RNASE P	UNKNOWN	FAM-None	27908
F10	false	No Flag	207971	RNASE P	UNKNOWN	FAM-None	27972
F11	false	No Flag	207980	RNASE P	UNKNOWN	FAM-None	29555
G9	false	No Flag	207964	RNASE P	UNKNOWN	FAM-None	29793
G10	false	No Flag	207972	RNASE P	UNKNOWN	FAM-None	28875
H9	false	No Flag	207965	RNASE P	UNKNOWN	FAM-None	28341
H10	false	No Flag	207974	RNASE P	UNKNOWN	FAM-None	27913
A10	false	No Flag	207984	RNASE P	UNKNOWN	FAM-None	25893
A11	false	No Flag	208046	RNASE P	UNKNOWN	FAM-None	28193
A12	false	No Flag	208055	RNASE P	UNKNOWN	FAM-None	28121
B10	false	No Flag	207988	RNASE P	UNKNOWN	FAM-None	32274
B11	false	No Flag	208048	RNASE P	UNKNOWN	FAM-None	28406
B12	false	No Flag	208057	RNASE P	UNKNOWN	FAM-None	27526
C9	false	No Flag	207885	RNASE P	UNKNOWN	FAM-None	26121
C10	false	No Flag	208000	RNASE P	UNKNOWN	FAM-None	29909
C11	false	No Flag	208049	RNASE P	UNKNOWN	FAM-None	27547
C12	false	No Flag	208059	RNASE P	UNKNOWN	FAM-None	28009
D9	false	No Flag	207914	RNASE P	UNKNOWN	FAM-None	24897
D10	false	No Flag	208001	RNASE P	UNKNOWN	FAM-None	27729
D11	false	No Flag	208050	RNASE P	UNKNOWN	FAM-None	27689
D12	false	No Flag	208060	RNASE P	UNKNOWN	FAM-None	28149
E9	false	No Flag	207918	RNASE P	UNKNOWN	FAM-None	26922
E10	false	No Flag	208005	RNASE P	UNKNOWN	FAM-None	29589
E11	false	No Flag	208051	RNASE P	UNKNOWN	FAM-None	26841
E12	false	No Flag	208061	RNASE P	UNKNOWN	FAM-None	27088
F9	false	No Flag	207940	RNASE P	UNKNOWN	FAM-None	26781
F10	false	No Flag	208006	RNASE P	UNKNOWN	FAM-None	27042
F11	false	No Flag	208052	RNASE P	UNKNOWN	FAM-None	26901
F12	false	No Flag	208062	RNASE P	UNKNOWN	FAM-None	24411
G9	false	No Flag	207961	RNASE P	UNKNOWN	FAM-None	28230
G10	false	No Flag	208024	RNASE P	UNKNOWN	FAM-None	27943
G11	false	No Flag	208053	RNASE P	UNKNOWN	FAM-None	26983
G12	false	No Flag	208067	RNASE P	UNKNOWN	FAM-None	28115
H9	false	No Flag	207981	RNASE P	UNKNOWN	FAM-None	27967
H10	false	No Flag	208045	RNASE P	UNKNOWN	FAM-None	28059
H11	false	No Flag	208054	RNASE P	UNKNOWN	FAM-None	26638
H12	false	No Flag	208068	RNASE P	UNKNOWN	FAM-None	28022
A10	false	No Flag	207996	RNASE P	UNKNOWN	FAM-None	27055
A11	false	No Flag	208021	RNASE P	UNKNOWN	FAM-None	25756
A12	false	No Flag	208031	RNASE P	UNKNOWN	FAM-None	27129
B10	false	No Flag	207997	RNASE P	UNKNOWN	FAM-None	23958
B11	false	No Flag	208022	RNASE P	UNKNOWN	FAM-None	28728
B12	false	No Flag	208036	RNASE P	UNKNOWN	FAM-None	28080
C9	false	No Flag	207913	RNASE P	UNKNOWN	FAM-None	25341
C10	false	No Flag	207998	RNASE P	UNKNOWN	FAM-None	27869
C11	false	No Flag	208023	RNASE P	UNKNOWN	FAM-None	28391
C12	false	No Flag	208037	RNASE P	UNKNOWN	FAM-None	26975
D9	false	No Flag	207916	RNASE P	UNKNOWN	FAM-None	27025
D10	false	No Flag	208004	RNASE P	UNKNOWN	FAM-None	25389
D11	false	No Flag	208025	RNASE P	UNKNOWN	FAM-None	29140
D12	false	No Flag	208039	RNASE P	UNKNOWN	FAM-None	25148
E9	false	No Flag	207973	RNASE P	UNKNOWN	FAM-None	29595
E10	false	No Flag	208008	RNASE P	UNKNOWN	FAM-None	28544
E11	false	No Flag	208026	RNASE P	UNKNOWN	FAM-None	25712
E12	false	No Flag	208040	RNASE P	UNKNOWN	FAM-None	30949
F9	false	No Flag	207987	RNASE P	UNKNOWN	FAM-None	28422
F10	false	No Flag	208011	RNASE P	UNKNOWN	FAM-None	27148
F11	false	No Flag	208027	RNASE P	UNKNOWN	FAM-None	26569
F12	false	No Flag	208041	RNASE P	UNKNOWN	FAM-None	28266
G9	false	No Flag	207991	RNASE P	UNKNOWN	FAM-None	28269
G10	false	No Flag	208013	RNASE P	UNKNOWN	FAM-None	27953
G11	false	No Flag	208028	RNASE P	UNKNOWN	FAM-None	27957
G12	false	No Flag	208043	RNASE P	UNKNOWN	FAM-None	30965
H9	false	No Flag	207995	RNASE P	UNKNOWN	FAM-None	25419
H10	false	No Flag	208020	RNASE P	UNKNOWN	FAM-None	26279
H11	false	No Flag	208029	RNASE P	UNKNOWN	FAM-None	27387
H12	false	No Flag	208044	RNASE P	UNKNOWN	FAM-None	28310
A10	false	No Flag	208042	RNASE P	UNKNOWN	FAM-None	27304
A11	false	No Flag	208079	RNASE P	UNKNOWN	FAM-None	27955
A12	false	No Flag	208091	RNASE P	UNKNOWN	FAM-None	25422
B10	false	No Flag	208063	RNASE P	UNKNOWN	FAM-None	26439
B11	false	No Flag	208080	RNASE P	UNKNOWN	FAM-None	25969
B12	false	No Flag	208093	RNASE P	UNKNOWN	FAM-None	30279
C9	false	No Flag	208077	RNASE P	UNKNOWN	FAM-None	26942
C10	false	No Flag	208072	RNASE P	UNKNOWN	FAM-None	27435
C11	false	No Flag	208081	RNASE P	UNKNOWN	FAM-None	27226
C12	false	No Flag	208096	RNASE P	UNKNOWN	FAM-None	28152
D9	false	No Flag	208084	RNASE P	UNKNOWN	FAM-None	28085
D10	false	No Flag	208073	RNASE P	UNKNOWN	FAM-None	25741
D11	false	No Flag	208083	RNASE P	UNKNOWN	FAM-None	27156
D12	false	No Flag	208098	RNASE P	UNKNOWN	FAM-None	28972
E9	false	No Flag	208086	RNASE P	UNKNOWN	FAM-None	22659
E10	false	No Flag	208074	RNASE P	UNKNOWN	FAM-None	27115
E11	false	No Flag	208085	RNASE P	UNKNOWN	FAM-None	23103
E12	false	No Flag	208100	RNASE P	UNKNOWN	FAM-None	25748
F9	false	No Flag	208178	RNASE P	UNKNOWN	FAM-None	25983
F10	false	No Flag	208075	RNASE P	UNKNOWN	FAM-None	27510
F11	false	No Flag	208087	RNASE P	UNKNOWN	FAM-None	25972
F12	false	No Flag	208109	RNASE P	UNKNOWN	FAM-None	25441
G9	false	No Flag	208002	RNASE P	UNKNOWN	FAM-None	25828
G10	false	No Flag	208076	RNASE P	UNKNOWN	FAM-None	28943
G11	false	No Flag	208088	RNASE P	UNKNOWN	FAM-None	26141
G12	false	No Flag	208122	RNASE P	UNKNOWN	FAM-None	24547
H9	false	No Flag	208034	RNASE P	UNKNOWN	FAM-None	27951
H10	false	No Flag	208078	RNASE P	UNKNOWN	FAM-None	28302
H11	false	No Flag	208090	RNASE P	UNKNOWN	FAM-None	27684
H12	false	No Flag	208140	RNASE P	UNKNOWN	FAM-None	26211
A10	false	No Flag	208106	RNASE P	UNKNOWN	FAM-None	25009
A11	false	No Flag	208125	RNASE P	UNKNOWN	FAM-None	24008
A12	false	No Flag	208180	RNASE P	UNKNOWN	FAM-None	29052
B10	false	No Flag	208113	RNASE P	UNKNOWN	FAM-None	27286
B11	false	No Flag	208138	RNASE P	UNKNOWN	FAM-None	26763
B12	false	No Flag	208181	RNASE P	UNKNOWN	FAM-None	26361
C9	false	No Flag	208104	RNASE P	UNKNOWN	FAM-None	28757
C10	false	No Flag	208114	RNASE P	UNKNOWN	FAM-None	26257
C11	false	No Flag	208164	RNASE P	UNKNOWN	FAM-None	25736
C12	false	No Flag	208182	RNASE P	UNKNOWN	FAM-None	26748
D9	false	No Flag	208088	RNASE P	UNKNOWN	FAM-None	26266
D10	false	No Flag	208115	RNASE P	UNKNOWN	FAM-None	26903
D11	false	No Flag	208169	RNASE P	UNKNOWN	FAM-None	29108
D12	false	No Flag	208183	RNASE P	UNKNOWN	FAM-None	28490
E9	false	No Flag	208092	RNASE P	UNKNOWN	FAM-None	27124
E10	false	No Flag	208117	RNASE P	UNKNOWN	FAM-None	26749
E11	false	No Flag	208170	RNASE P	UNKNOWN	FAM-None	25703
E12	false	No Flag	208185	RNASE P	UNKNOWN	FAM-None	25004
F9	false	No Flag	208096	RNASE P	UNKNOWN	FAM-None	27923
F10	false	No Flag	208118	RNASE P	UNKNOWN	FAM-None	28342
F11	false	No Flag	208173	RNASE P	UNKNOWN	FAM-None	25963
F12	false	No Flag	208188	RNASE P	UNKNOWN	FAM-None	27245
G9	false	No Flag	208097	RNASE P	UNKNOWN	FAM-None	25292
G10	false	No Flag	208121	RNASE P	UNKNOWN	FAM-None	26965
G11	false	No Flag	208174	RNASE P	UNKNOWN	FAM-None	30500
G12	false	No Flag	208193	RNASE P	UNKNOWN	FAM-None	29967
H9	false	No Flag	208098	RNASE P	UNKNOWN	FAM-None	28406
H10	false	No Flag	208123	RNASE P	UNKNOWN	FAM-None	27689
H11	false	No Flag	208179	RNASE P	UNKNOWN	FAM-None	27233
H12	false	No Flag	208201	RNASE P	UNKNOWN	FAM-None	29820
A10	false	No Flag	208107	RNASE P	UNKNOWN	FAM-None	31314
A11	false	No Flag	208142	RNASE P	UNKNOWN	FAM-None	28504
A12	false	No Flag	208184	RNASE P	UNKNOWN	FAM-None	32312
B10	false	No Flag	208110	RNASE P	UNKNOWN	FAM-None	29988
B11	false	No Flag	208144	RNASE P	UNKNOWN	FAM-None	27977
B12	false	No Flag	208187	RNASE P	UNKNOWN	FAM-None	32376
C9	false	No Flag	208056	RNASE P	UNKNOWN	FAM-None	28833
C10	false	No Flag	208111	RNASE P	UNKNOWN	FAM-None	28984
C11	false	No Flag	208158	RNASE P	UNKNOWN	FAM-None	27035
C12	false	No Flag	208189	RNASE P	UNKNOWN	FAM-None	28283
D9	false	No Flag	208058	RNASE P	UNKNOWN	FAM-None	29563
D10	false	No Flag	208119	RNASE P	UNKNOWN	FAM-None	31039
D11	false	No Flag	208160	RNASE P	UNKNOWN	FAM-None	28137
D12	false	No Flag	208190	RNASE P	UNKNOWN	FAM-None	28360
E9	false	No Flag	208089	RNASE P	UNKNOWN	FAM-None	28163
E10	false	No Flag	208120	RNASE P	UNKNOWN	FAM-None	30831
E11	false	No Flag	208163	RNASE P	UNKNOWN	FAM-None	27458
E12	false	No Flag	208191	RNASE P	UNKNOWN	FAM-None	28627
F9	false	No Flag	208094	RNASE P	UNKNOWN	FAM-None	28425
F10	false	No Flag	208128	RNASE P	UNKNOWN	FAM-None	29966
F11	false	No Flag	208166	RNASE P	UNKNOWN	FAM-None	29117
F12	false	No Flag	208192	RNASE P	UNKNOWN	FAM-None	31074
G9	false	No Flag	208095	RNASE P	UNKNOWN	FAM-None	29116
G10	false	No Flag	208130	RNASE P	UNKNOWN	FAM-None	28438
G11	false	No Flag	208175	RNASE P	UNKNOWN	FAM-None	28431
G12	false	No Flag	208195	RNASE P	UNKNOWN	FAM-None	29794
H9	false	No Flag	208103	RNASE P	UNKNOWN	FAM-None	24894
H10	false	No Flag	208137	RNASE P	UNKNOWN	FAM-None	29257
H11	false	No Flag	208177	RNASE P	UNKNOWN	FAM-None	24047
A10	false	No Flag	208208	RNASE P	UNKNOWN	FAM-None	28374
A11	false	No Flag	208221	RNASE P	UNKNOWN	FAM-None	27959
A12	false	No Flag	208253	RNASE P	UNKNOWN	FAM-None	25415
B10	false	No Flag	208209	RNASE P	UNKNOWN	FAM-None	27971
B11	false	No Flag	208223	RNASE P	UNKNOWN	FAM-None	29724
B12	false	No Flag	208254	RNASE P	UNKNOWN	FAM-None	26710
C9	false	No Flag	208196	RNASE P	UNKNOWN	FAM-None	27042
C10	false	No Flag	208210	RNASE P	UNKNOWN	FAM-None	30419
C11	false	No Flag	208224	RNASE P	UNKNOWN	FAM-None	29556
C12	false	No Flag	208255	RNASE P	UNKNOWN	FAM-None	26275
D9	false	No Flag	208199	RNASE P	UNKNOWN	FAM-None	29768
D10	false	No Flag	208211	RNASE P	UNKNOWN	FAM-None	27929
D11	false	No Flag	208225	RNASE P	UNKNOWN	FAM-None	26720
D12	false	No Flag	208256	RNASE P	UNKNOWN	FAM-None	30031
E9	false	No Flag	208201	RNASE P	UNKNOWN	FAM-None	30229
E10	false	No Flag	208212	RNASE P	UNKNOWN	FAM-None	29527
E11	false	No Flag	208229	RNASE P	UNKNOWN	FAM-None	27146
E12	false	No Flag	208257	RNASE P	UNKNOWN	FAM-None	28969
F9	false	No Flag	208205	RNASE P	UNKNOWN	FAM-None	27435
F10	false	No Flag	208213	RNASE P	UNKNOWN	FAM-None	27860
F11	false	No Flag	208231	RNASE P	UNKNOWN	FAM-None	28646
F12	false	No Flag	208259	RNASE P	UNKNOWN	FAM-None	27038
G9	false	No Flag	208206	RNASE P	UNKNOWN	FAM-None	26027
G10	false	No Flag	208215	RNASE P	UNKNOWN	FAM-None	26867
G11	false	No Flag	208232	RNASE P	UNKNOWN	FAM-None	25944
G12	false	No Flag	208261	RNASE P	UNKNOWN	FAM-None	28944
H9	false	No Flag	208207	RNASE P	UNKNOWN	FAM-None	29337
H10	false	No Flag	208216	RNASE P	UNKNOWN	FAM-None	26883
H11	false	No Flag	208242	RNASE P	UNKNOWN	FAM-None	29902
H12	false	No Flag	208263	RNASE P	UNKNOWN	FAM-None	30470
A10	false	No Flag	208247	RNASE P	UNKNOWN	FAM-None	23540
A11	false	No Flag	208186	RNASE P	UNKNOWN	FAM-None	29241
A12	false	No Flag	208236	RNASE P	UNKNOWN	FAM-None	26301
B10	false	No Flag	208264	RNASE P	UNKNOWN	FAM-None	27649
B11	false	No Flag	208198	RNASE P	UNKNOWN	FAM-None	28217
B12	false	No Flag	208243	RNASE P	UNKNOWN	FAM-None	27172
C9	false	No Flag	208203	RNASE P	UNKNOWN	FAM-None	30432
C10	false	No Flag	208267	RNASE P	UNKNOWN	FAM-None	27983
C11	false	No Flag	208200	RNASE P	UNKNOWN	FAM-None	26929
C12	false	No Flag	208246	RNASE P	UNKNOWN	FAM-None	26988
D9	false	No Flag	208220	RNASE P	UNKNOWN	FAM-None	28483
D10	false	No Flag	208270	RNASE P	UNKNOWN	FAM-None	30431
D11	false	No Flag	208204	RNASE P	UNKNOWN	FAM-None	29826
D12	false	No Flag	208250	RNASE P	UNKNOWN	FAM-None	26695
E9	false	No Flag	208230	RNASE P	UNKNOWN	FAM-None	26447
E10	false	No Flag	208273	RNASE P	UNKNOWN	FAM-None	30410
E11	false	No Flag	208214	RNASE P	UNKNOWN	FAM-None	26770
E12	false	No Flag	208265	RNASE P	UNKNOWN	FAM-None	26341
F9	false	No Flag	208233	RNASE P	UNKNOWN	FAM-None	28781
F10	false	No Flag	208275	RNASE P	UNKNOWN	FAM-None	24053
F11	false	No Flag	208217	RNASE P	UNKNOWN	FAM-None	23869
F12	false	No Flag	208269	RNASE P	UNKNOWN	FAM-None	27104
G9	false	No Flag	208234	RNASE P	UNKNOWN	FAM-None	30465
G10	false	No Flag	208276	RNASE P	UNKNOWN	FAM-None	28929
G11	false	No Flag	208218	RNASE P	UNKNOWN	FAM-None	24973
G12	false	No Flag	208272	RNASE P	UNKNOWN	FAM-None	31942
H9	false	No Flag	208235	RNASE P	UNKNOWN	FAM-None	28217
H10	false	No Flag	208288	RNASE P	UNKNOWN	FAM-None	23046
H11	false	No Flag	208222	RNASE P	UNKNOWN	FAM-None	26286
H12	false	No Flag	208279	RNASE P	UNKNOWN	FAM-None	30946
A10	false	No Flag	208082	RNASE P	UNKNOWN	FAM-None	22744
A11	false	No Flag	208252	RNASE P	UNKNOWN	FAM-None	27856
A12	false	No Flag	208284	RNASE P	UNKNOWN	FAM-None	24776
B10	false	No Flag	208112	RNASE P	UNKNOWN	FAM-None	26804
B11	false	No Flag	208260	RNASE P	UNKNOWN	FAM-None	23782
B12	false	No Flag	208302	RNASE P	UNKNOWN	FAM-None	24388
C9	false	No Flag	208207r	RNASE P	UNKNOWN	FAM-None	23951
C10	false	No Flag	208162	RNASE P	UNKNOWN	FAM-None	28595
C11	false	No Flag	208266	RNASE P	UNKNOWN	FAM-None	24831
C12	false	No Flag	208304	RNASE P	UNKNOWN	FAM-None	25299
D9	false	No Flag	208210r	RNASE P	UNKNOWN	FAM-None	22702
D10	false	No Flag	208202	RNASE P	UNKNOWN	FAM-None	23907
D11	false	No Flag	208274	RNASE P	UNKNOWN	FAM-None	22757
D12	false	No Flag	208307	RNASE P	UNKNOWN	FAM-None	22266
E9	false	No Flag	208212r	RNASE P	UNKNOWN	FAM-None	26295
E10	false	No Flag	208219	RNASE P	UNKNOWN	FAM-None	23756
E11	false	No Flag	208277	RNASE P	UNKNOWN	FAM-None	23764
E12	false	No Flag	208308	RNASE P	UNKNOWN	FAM-None	24555
F9	false	No Flag	207954	RNASE P	UNKNOWN	FAM-None	27186
F10	false	No Flag	208245	RNASE P	UNKNOWN	FAM-None	22161
F11	false	No Flag	208278	RNASE P	UNKNOWN	FAM-None	25748
F12	false	No Flag	208315	RNASE P	UNKNOWN	FAM-None	22766
G9	false	No Flag	208064	RNASE P	UNKNOWN	FAM-None	18234
G10	false	No Flag	208249	RNASE P	UNKNOWN	FAM-None	23467
G11	false	No Flag	208280	RNASE P	UNKNOWN	FAM-None	24938
G12	false	No Flag	208317	RNASE P	UNKNOWN	FAM-None	23564
H9	false	No Flag	208065	RNASE P	UNKNOWN	FAM-None	23319
H10	false	No Flag	208251	RNASE P	UNKNOWN	FAM-None	25250
H11	false	No Flag	208281	RNASE P	UNKNOWN	FAM-None	21180
H12	false	No Flag	208318	RNASE P	UNKNOWN	FAM-None	24224
A10	false	No Flag	208291	RNASE P	UNKNOWN	FAM-None	27993
A11	false	No Flag	208303	RNASE P	UNKNOWN	FAM-None	29544
A12	false	No Flag	208361	RNASE P	UNKNOWN	FAM-None	28704
B10	false	No Flag	208292	RNASE P	UNKNOWN	FAM-None	26774
B11	false	No Flag	208312	RNASE P	UNKNOWN	FAM-None	24840
B12	false	No Flag	208362	RNASE P	UNKNOWN	FAM-None	27322
C9	false	No Flag	208283	RNASE P	UNKNOWN	FAM-None	23498
C10	false	No Flag	208293	RNASE P	UNKNOWN	FAM-None	26309
C11	false	No Flag	208345	RNASE P	UNKNOWN	FAM-None	27646
C12	false	No Flag	208363	RNASE P	UNKNOWN	FAM-None	28814
D9	false	No Flag	208285	RNASE P	UNKNOWN	FAM-None	27783
D10	false	No Flag	208295	RNASE P	UNKNOWN	FAM-None	28481
D11	false	No Flag	208353	RNASE P	UNKNOWN	FAM-None	30534
D12	false	No Flag	208364	RNASE P	UNKNOWN	FAM-None	26958
E9	false	No Flag	208286	RNASE P	UNKNOWN	FAM-None	25225
E10	false	No Flag	208296	RNASE P	UNKNOWN	FAM-None	25402
E11	false	No Flag	208355	RNASE P	UNKNOWN	FAM-None	29313
E12	false	No Flag	208365	RNASE P	UNKNOWN	FAM-None	28440
F9	false	No Flag	208287	RNASE P	UNKNOWN	FAM-None	28337
F10	false	No Flag	208297	RNASE P	UNKNOWN	FAM-None	28015
F11	false	No Flag	208356	RNASE P	UNKNOWN	FAM-None	29125
F12	false	No Flag	208366	RNASE P	UNKNOWN	FAM-None	27750
G9	false	No Flag	208289	RNASE P	UNKNOWN	FAM-None	25789
G10	false	No Flag	208298	RNASE P	UNKNOWN	FAM-None	25471
G11	false	No Flag	208359	RNASE P	UNKNOWN	FAM-None	29478
G12	false	No Flag	208368	RNASE P	UNKNOWN	FAM-None	27614
H9	false	No Flag	208290	RNASE P	UNKNOWN	FAM-None	27793
H10	false	No Flag	208300	RNASE P	UNKNOWN	FAM-None	26404
H11	false	No Flag	208360	RNASE P	UNKNOWN	FAM-None	28368
H12	false	No Flag	208370	RNASE P	UNKNOWN	FAM-None	29973
A10	false	No Flag	208498	RNASE P	UNKNOWN	FAM-None	29035
A11	false	No Flag	208467	RNASE P	UNKNOWN	FAM-None	27989
A12	false	No Flag	208485	RNASE P	UNKNOWN	FAM-None	25848
B10	false	No Flag	208501	RNASE P	UNKNOWN	FAM-None	25423
B11	false	No Flag	208473	RNASE P	UNKNOWN	FAM-None	25513
B12	false	No Flag	208488	RNASE P	UNKNOWN	FAM-None	27078
C9	false	No Flag	208289r	RNASE P	UNKNOWN	FAM-None	26986
C10	false	No Flag	208504	RNASE P	UNKNOWN	FAM-None	29986
C11	false	No Flag	208476	RNASE P	UNKNOWN	FAM-None	24469
C12	false	No Flag	208494	RNASE P	UNKNOWN	FAM-None	27774
D9	false	No Flag	208293r	RNASE P	UNKNOWN	FAM-None	25447
D10	false	No Flag	208515	RNASE P	UNKNOWN	FAM-None	27164
D11	false	No Flag	208477	RNASE P	UNKNOWN	FAM-None	24678
D12	false	No Flag	208497	RNASE P	UNKNOWN	FAM-None	23961
E9	false	No Flag	208444	RNASE P	UNKNOWN	FAM-None	29004
E10	false	No Flag	208357	RNASE P	UNKNOWN	FAM-None	26787
E11	false	No Flag	208478	RNASE P	UNKNOWN	FAM-None	28898
E12	false	No Flag	208499	RNASE P	UNKNOWN	FAM-None	25258
F9	false	No Flag	208474	RNASE P	UNKNOWN	FAM-None	26568
F10	false	No Flag	208376	RNASE P	UNKNOWN	FAM-None	24972
F11	false	No Flag	208479	RNASE P	UNKNOWN	FAM-None	28232
F12	false	No Flag	208505	RNASE P	UNKNOWN	FAM-None	26284
G9	false	No Flag	208492	RNASE P	UNKNOWN	FAM-None	28501
G10	false	No Flag	208424	RNASE P	UNKNOWN	FAM-None	27668
G11	false	No Flag	208480	RNASE P	UNKNOWN	FAM-None	27441
G12	false	No Flag	208517	RNASE P	UNKNOWN	FAM-None	27287
H9	false	No Flag	208493	RNASE P	UNKNOWN	FAM-None	26383
H10	false	No Flag	208463	RNASE P	UNKNOWN	FAM-None	26451
H11	false	No Flag	208482	RNASE P	UNKNOWN	FAM-None	27412
H12	false	No Flag	208518	RNASE P	UNKNOWN	FAM-None	28119
A10	false	No Flag	208328	RNASE P	UNKNOWN	FAM-None	26172
A11	false	No Flag	208398	RNASE P	UNKNOWN	FAM-None	25639
A12	false	No Flag	208462	RNASE P	UNKNOWN	FAM-None	27816
B10	false	No Flag	208342	RNASE P	UNKNOWN	FAM-None	24909
B11	false	No Flag	208410	RNASE P	UNKNOWN	FAM-None	26650
B12	false	No Flag	208464	RNASE P	UNKNOWN	FAM-None	25213
C9	false	No Flag	208306r	RNASE P	UNKNOWN	FAM-None	28213
C10	false	No Flag	208347	RNASE P	UNKNOWN	FAM-None	24580
C11	false	No Flag	208422	RNASE P	UNKNOWN	FAM-None	25519
C12	false	No Flag	208465	RNASE P	UNKNOWN	FAM-None	27495
D9	false	No Flag	208309r	RNASE P	UNKNOWN	FAM-None	28324
D10	false	No Flag	208349	RNASE P	UNKNOWN	FAM-None	27005
D11	false	No Flag	208425	RNASE P	UNKNOWN	FAM-None	26627
D12	false	No Flag	208466	RNASE P	UNKNOWN	FAM-None	27942
E9	false	No Flag	208301	RNASE P	UNKNOWN	FAM-None	30232
E10	false	No Flag	208367	RNASE P	UNKNOWN	FAM-None	27968
E11	false	No Flag	208426	RNASE P	UNKNOWN	FAM-None	26421
E12	false	No Flag	208468	RNASE P	UNKNOWN	FAM-None	28009
F9	false	No Flag	208311	RNASE P	UNKNOWN	FAM-None	29029
F10	false	No Flag	208371	RNASE P	UNKNOWN	FAM-None	26244
F11	false	No Flag	208428	RNASE P	UNKNOWN	FAM-None	26406
F12	false	No Flag	208469	RNASE P	UNKNOWN	FAM-None	28294
G9	false	No Flag	208314	RNASE P	UNKNOWN	FAM-None	29492
G10	false	No Flag	208388	RNASE P	UNKNOWN	FAM-None	26611
G11	false	No Flag	208431	RNASE P	UNKNOWN	FAM-None	26323
G12	false	No Flag	208470	RNASE P	UNKNOWN	FAM-None	28946
H9	false	No Flag	208316	RNASE P	UNKNOWN	FAM-None	26976
H10	false	No Flag	208392	RNASE P	UNKNOWN	FAM-None	25982
H11	false	No Flag	208441	RNASE P	UNKNOWN	FAM-None	28109
H12	false	No Flag	208471	RNASE P	UNKNOWN	FAM-None	27523
A10	false	No Flag	208481	RNASE P	UNKNOWN	FAM-None	26502
A11	false	No Flag	208508	RNASE P	UNKNOWN	FAM-None	28104
A12	false	No Flag	208522	RNASE P	UNKNOWN	FAM-None	28009
B10	false	No Flag	208484	RNASE P	UNKNOWN	FAM-None	25218
B11	false	No Flag	208509	RNASE P	UNKNOWN	FAM-None	26287
B12	false	No Flag	208523	RNASE P	UNKNOWN	FAM-None	27382
C9	false	No Flag	208343	RNASE P	UNKNOWN	FAM-None	27245
C10	false	No Flag	208487	RNASE P	UNKNOWN	FAM-None	25998
C11	false	No Flag	208510	RNASE P	UNKNOWN	FAM-None	26293
C12	false	No Flag	208524	RNASE P	UNKNOWN	FAM-None	28155
D9	false	No Flag	208358	RNASE P	UNKNOWN	FAM-None	28189
D10	false	No Flag	208489	RNASE P	UNKNOWN	FAM-None	27073
D11	false	No Flag	208511	RNASE P	UNKNOWN	FAM-None	29037
D12	false	No Flag	208526	RNASE P	UNKNOWN	FAM-None	27692
E9	false	No Flag	208372	RNASE P	UNKNOWN	FAM-None	28315
E10	false	No Flag	208490	RNASE P	UNKNOWN	FAM-None	28582
E11	false	No Flag	208512	RNASE P	UNKNOWN	FAM-None	26665
E12	false	No Flag	208527	RNASE P	UNKNOWN	FAM-None	26965
F9	false	No Flag	208461	RNASE P	UNKNOWN	FAM-None	25000
F10	false	No Flag	208491	RNASE P	UNKNOWN	FAM-None	27064
F11	false	No Flag	208514	RNASE P	UNKNOWN	FAM-None	26830
F12	false	No Flag	208528	RNASE P	UNKNOWN	FAM-None	27372
G9	false	No Flag	208472	RNASE P	UNKNOWN	FAM-None	25972
G10	false	No Flag	208496	RNASE P	UNKNOWN	FAM-None	27957
G11	false	No Flag	208516	RNASE P	UNKNOWN	FAM-None	27447
G12	false	No Flag	208529	RNASE P	UNKNOWN	FAM-None	26755
H9	false	No Flag	208475	RNASE P	UNKNOWN	FAM-None	28153
H10	false	No Flag	208500	RNASE P	UNKNOWN	FAM-None	25691
H11	false	No Flag	208519	RNASE P	UNKNOWN	FAM-None	27867
H12	false	No Flag	208538	RNASE P	UNKNOWN	FAM-None	26227
A10	false	No Flag	208433	RNASE P	UNKNOWN	FAM-None	30758
A11	false	No Flag	208502	RNASE P	UNKNOWN	FAM-None	29266
A12	false	No Flag	208548	RNASE P	UNKNOWN	FAM-None	27160
B10	false	No Flag	208438	RNASE P	UNKNOWN	FAM-None	29641
B11	false	No Flag	208503	RNASE P	UNKNOWN	FAM-None	28014
B12	false	No Flag	208552	RNASE P	UNKNOWN	FAM-None	28626
C9	false	No Flag	208505	RNASE P	UNKNOWN	FAM-None	30025
C10	false	No Flag	208440	RNASE P	UNKNOWN	FAM-None	29714
C11	false	No Flag	208506	RNASE P	UNKNOWN	FAM-None	28485
C12	false	No Flag	208553	RNASE P	UNKNOWN	FAM-None	29003
D9	false	No Flag	208558	RNASE P	UNKNOWN	FAM-None	31584
D10	false	No Flag	208446	RNASE P	UNKNOWN	FAM-None	29391
D11	false	No Flag	208507	RNASE P	UNKNOWN	FAM-None	24055
D12	false	No Flag	208554	RNASE P	UNKNOWN	FAM-None	27968
E9	false	No Flag	208341	RNASE P	UNKNOWN	FAM-None	29818
E10	false	No Flag	208455	RNASE P	UNKNOWN	FAM-None	28095
E11	false	No Flag	208532	RNASE P	UNKNOWN	FAM-None	26969
E12	false	No Flag	208555	RNASE P	UNKNOWN	FAM-None	26602
F9	false	No Flag	208393	RNASE P	UNKNOWN	FAM-None	25971
F10	false	No Flag	208458	RNASE P	UNKNOWN	FAM-None	27689
F11	false	No Flag	208536	RNASE P	UNKNOWN	FAM-None	28071
F12	false	No Flag	208556	RNASE P	UNKNOWN	FAM-None	28837
G9	false	No Flag	208402	RNASE P	UNKNOWN	FAM-None	26078
G10	false	No Flag	208483	RNASE P	UNKNOWN	FAM-None	28795
G11	false	No Flag	208539	RNASE P	UNKNOWN	FAM-None	25715
G12	false	No Flag	208559	RNASE P	UNKNOWN	FAM-None	25957
H9	false	No Flag	208429	RNASE P	UNKNOWN	FAM-None	29419
H10	false	No Flag	208486	RNASE P	UNKNOWN	FAM-None	28417
H11	false	No Flag	208546	RNASE P	UNKNOWN	FAM-None	27879
H12	false	No Flag	208560	RNASE P	UNKNOWN	FAM-None	26639
A10	false	No Flag	208564	RNASE P	UNKNOWN	FAM-None	30483
A11	false	No Flag	208574	RNASE P	UNKNOWN	FAM-None	27760
A12	false	No Flag	208599	RNASE P	UNKNOWN	FAM-None	28542
B10	false	No Flag	208566	RNASE P	UNKNOWN	FAM-None	27441
B11	false	No Flag	208578	RNASE P	UNKNOWN	FAM-None	28964
B12	false	No Flag	208600	RNASE P	UNKNOWN	FAM-None	27586
C9	false	No Flag	208553r	RNASE P	UNKNOWN	FAM-None	27085
C10	false	No Flag	208567	RNASE P	UNKNOWN	FAM-None	26838
C11	false	No Flag	208581	RNASE P	UNKNOWN	FAM-None	26243
C12	false	No Flag	208601	RNASE P	UNKNOWN	FAM-None	27548
D9	false	No Flag	208459	RNASE P	UNKNOWN	FAM-None	27838
D10	false	No Flag	208568	RNASE P	UNKNOWN	FAM-None	28711
D11	false	No Flag	208584	RNASE P	UNKNOWN	FAM-None	28836
D12	false	No Flag	208603	RNASE P	UNKNOWN	FAM-None	27054
E9	false	No Flag	208533	RNASE P	UNKNOWN	FAM-None	26140
E10	false	No Flag	208569	RNASE P	UNKNOWN	FAM-None	27830
E11	false	No Flag	208585	RNASE P	UNKNOWN	FAM-None	26801
E12	false	No Flag	208608	RNASE P	UNKNOWN	FAM-None	30599
F9	false	No Flag	208561	RNASE P	UNKNOWN	FAM-None	28515
F10	false	No Flag	208570	RNASE P	UNKNOWN	FAM-None	26261
F11	false	No Flag	208586	RNASE P	UNKNOWN	FAM-None	25142
F12	false	No Flag	208611	RNASE P	UNKNOWN	FAM-None	25881
G9	false	No Flag	208562	RNASE P	UNKNOWN	FAM-None	27072
G10	false	No Flag	208571	RNASE P	UNKNOWN	FAM-None	29129
G11	false	No Flag	208596	RNASE P	UNKNOWN	FAM-None	26678
G12	false	No Flag	208614	RNASE P	UNKNOWN	FAM-None	28949
H9	false	No Flag	208563	RNASE P	UNKNOWN	FAM-None	24778
H10	false	No Flag	208572	RNASE P	UNKNOWN	FAM-None	27679
H11	false	No Flag	208597	RNASE P	UNKNOWN	FAM-None	27282
H12	false	No Flag	208661	RNASE P	UNKNOWN	FAM-None	25598
A10	false	No Flag	208708	RNASE P	UNKNOWN	FAM-None	30039
A11	false	No Flag	208663	RNASE P	UNKNOWN	FAM-None	27750
B10	false	No Flag	208710	RNASE P	UNKNOWN	FAM-None	31947
B11	false	No Flag	208691	RNASE P	UNKNOWN	FAM-None	25585
C9	false	No Flag	208642	RNASE P	UNKNOWN	FAM-None	28740
C10	false	No Flag	208712	RNASE P	UNKNOWN	FAM-None	29338
C11	false	No Flag	208702	RNASE P	UNKNOWN	FAM-None	29615
D9	false	No Flag	208654	RNASE P	UNKNOWN	FAM-None	29682
D10	false	No Flag	208713	RNASE P	UNKNOWN	FAM-None	28491
D11	false	No Flag	208714	RNASE P	UNKNOWN	FAM-None	28435
E9	false	No Flag	208655	RNASE P	UNKNOWN	FAM-None	28672
E10	false	No Flag	208715	RNASE P	UNKNOWN	FAM-None	29433
E11	false	No Flag	208716	RNASE P	UNKNOWN	FAM-None	27946
F9	false	No Flag	208662	RNASE P	UNKNOWN	FAM-None	31847
F10	false	No Flag	208549	RNASE P	UNKNOWN	FAM-None	29436
F11	false	No Flag	208718	RNASE P	UNKNOWN	FAM-None	27791
G9	false	No Flag	208675	RNASE P	UNKNOWN	FAM-None	29903
G10	false	No Flag	208550	RNASE P	UNKNOWN	FAM-None	27943
H9	false	No Flag	208697	RNASE P	UNKNOWN	FAM-None	29689
H10	false	No Flag	208551	RNASE P	UNKNOWN	FAM-None	26804
A10	false	No Flag	208796	RNASE P	UNKNOWN	FAM-None	29645
A11	false	No Flag	208745	RNASE P	UNKNOWN	FAM-None	27649
A12	false	No Flag	208784	RNASE P	UNKNOWN	FAM-None	28740
B10	false	No Flag	208801	RNASE P	UNKNOWN	FAM-None	29340
B11	false	No Flag	208747	RNASE P	UNKNOWN	FAM-None	24636
B12	false	No Flag	208792	RNASE P	UNKNOWN	FAM-None	32073
C9	false	No Flag	208763	RNASE P	UNKNOWN	FAM-None	25310
C10	false	No Flag	208802	RNASE P	UNKNOWN	FAM-None	28842
C11	false	No Flag	208761	RNASE P	UNKNOWN	FAM-None	27643
C12	false	No Flag	208793	RNASE P	UNKNOWN	FAM-None	28015
D9	false	No Flag	208770	RNASE P	UNKNOWN	FAM-None	28430
D10	false	No Flag	208816	RNASE P	UNKNOWN	FAM-None	26793
D11	false	No Flag	208762	RNASE P	UNKNOWN	FAM-None	28666
D12	false	No Flag	208794	RNASE P	UNKNOWN	FAM-None	26579
E9	false	No Flag	208773	RNASE P	UNKNOWN	FAM-None	27257
E10	false	No Flag	208648	RNASE P	UNKNOWN	FAM-None	27262
E11	false	No Flag	208769	RNASE P	UNKNOWN	FAM-None	26683
E12	false	No Flag	208805	RNASE P	UNKNOWN	FAM-None	27240
F9	false	No Flag	208781	RNASE P	UNKNOWN	FAM-None	28171
F10	false	No Flag	208656	RNASE P	UNKNOWN	FAM-None	27616
F11	false	No Flag	208776	RNASE P	UNKNOWN	FAM-None	25818
F12	false	No Flag	208807	RNASE P	UNKNOWN	FAM-None	28317
G9	false	No Flag	208782	RNASE P	UNKNOWN	FAM-None	29154
G10	false	No Flag	208738	RNASE P	UNKNOWN	FAM-None	26952
G11	false	No Flag	208777	RNASE P	UNKNOWN	FAM-None	25216
G12	false	No Flag	208810	RNASE P	UNKNOWN	FAM-None	30691
H9	false	No Flag	208785	RNASE P	UNKNOWN	FAM-None	28064
H10	false	No Flag	208742	RNASE P	UNKNOWN	FAM-None	26338
H11	false	No Flag	208778	RNASE P	UNKNOWN	FAM-None	29807
H12	false	No Flag	208815	RNASE P	UNKNOWN	FAM-None	26715
A10	false	No Flag	208860	RNASE P	UNKNOWN	FAM-None	20243
A11	false	No Flag	208844	RNASE P	UNKNOWN	FAM-None	27551
A12	false	No Flag	208882	RNASE P	UNKNOWN	FAM-None	26010
B10	false	No Flag	208868	RNASE P	UNKNOWN	FAM-None	28488
B11	false	No Flag	208854	RNASE P	UNKNOWN	FAM-None	26979
B12	false	No Flag	208883	RNASE P	UNKNOWN	FAM-None	25998
C9	false	No Flag	208832	RNASE P	UNKNOWN	FAM-None	29156
C10	false	No Flag	208531	RNASE P	UNKNOWN	FAM-None	28387
C11	false	No Flag	208864	RNASE P	UNKNOWN	FAM-None	23859
C12	false	No Flag	208884	RNASE P	UNKNOWN	FAM-None	27056
D9	false	No Flag	208842	RNASE P	UNKNOWN	FAM-None	29292
D10	false	No Flag	208575	RNASE P	UNKNOWN	FAM-None	27782
D11	false	No Flag	208867	RNASE P	UNKNOWN	FAM-None	26332
D12	false	No Flag	208885	RNASE P	UNKNOWN	FAM-None	29830
E9	false	No Flag	208843	RNASE P	UNKNOWN	FAM-None	27479
E10	false	No Flag	208790	RNASE P	UNKNOWN	FAM-None	26197
E11	false	No Flag	208874	RNASE P	UNKNOWN	FAM-None	27659
E12	false	No Flag	208886	RNASE P	UNKNOWN	FAM-None	26634
F9	false	No Flag	208845	RNASE P	UNKNOWN	FAM-None	26747
F10	false	No Flag	208812	RNASE P	UNKNOWN	FAM-None	27411
F11	false	No Flag	208876	RNASE P	UNKNOWN	FAM-None	29373
F12	false	No Flag	208889	RNASE P	UNKNOWN	FAM-None	28218
G9	false	No Flag	208846	RNASE P	UNKNOWN	FAM-None	28093
G10	false	No Flag	208838	RNASE P	UNKNOWN	FAM-None	29061
G11	false	No Flag	208880	RNASE P	UNKNOWN	FAM-None	28932
G12	false	No Flag	208894	RNASE P	UNKNOWN	FAM-None	29948
H9	false	No Flag	208858	RNASE P	UNKNOWN	FAM-None	28691
H10	false	No Flag	208839	RNASE P	UNKNOWN	FAM-None	24224
H11	false	No Flag	208881	RNASE P	UNKNOWN	FAM-None	28330
H12	false	No Flag	208897	RNASE P	UNKNOWN	FAM-None	28366
A10	false	No Flag	208811	RNASE P	UNKNOWN	FAM-None	28104
A11	false	No Flag	208902	RNASE P	UNKNOWN	FAM-None	30405
A12	false	No Flag	208916	RNASE P	UNKNOWN	FAM-None	25504
B10	false	No Flag	208847	RNASE P	UNKNOWN	FAM-None	30160
B11	false	No Flag	208905	RNASE P	UNKNOWN	FAM-None	30386
B12	false	No Flag	208927	RNASE P	UNKNOWN	FAM-None	25674
C9	false	No Flag	208783r	RNASE P	UNKNOWN	FAM-None	30619
C10	false	No Flag	208850	RNASE P	UNKNOWN	FAM-None	34734
C11	false	No Flag	208906	RNASE P	UNKNOWN	FAM-None	31930
C12	false	No Flag	208928	RNASE P	UNKNOWN	FAM-None	26439
D9	false	No Flag	208789r	RNASE P	UNKNOWN	FAM-None	30081
D10	false	No Flag	208853	RNASE P	UNKNOWN	FAM-None	26474
D11	false	No Flag	208907	RNASE P	UNKNOWN	FAM-None	30936
D12	false	No Flag	208938	RNASE P	UNKNOWN	FAM-None	26396
E9	false	No Flag	208817r	RNASE P	UNKNOWN	FAM-None	32810
E10	false	No Flag	208856	RNASE P	UNKNOWN	FAM-None	29128
E11	false	No Flag	208908	RNASE P	UNKNOWN	FAM-None	29905
F9	false	No Flag	208909	RNASE P	UNKNOWN	FAM-None	22575
F10	false	No Flag	208871	RNASE P	UNKNOWN	FAM-None	28343
F11	false	No Flag	208910	RNASE P	UNKNOWN	FAM-None	29270
G9	false	No Flag	208580	RNASE P	UNKNOWN	FAM-None	28213
G10	false	No Flag	208872	RNASE P	UNKNOWN	FAM-None	33473
G11	false	No Flag	208914	RNASE P	UNKNOWN	FAM-None	27470
H9	false	No Flag	208659	RNASE P	UNKNOWN	FAM-None	28579
H10	false	No Flag	208891	RNASE P	UNKNOWN	FAM-None	28693
H11	false	No Flag	208915	RNASE P	UNKNOWN	FAM-None	26954
A10	false	No Flag	208892	RNASE P	UNKNOWN	FAM-None	30256
A11	false	No Flag	208921	RNASE P	UNKNOWN	FAM-None	29120
A12	false	No Flag	208936	RNASE P	UNKNOWN	FAM-None	29952
B10	false	No Flag	208896	RNASE P	UNKNOWN	FAM-None	26364
B11	false	No Flag	208924	RNASE P	UNKNOWN	FAM-None	29823
B12	false	No Flag	208942	RNASE P	UNKNOWN	FAM-None	28258
C9	false	No Flag	208804	RNASE P	UNKNOWN	FAM-None	29954
C10	false	No Flag	208899	RNASE P	UNKNOWN	FAM-None	28646
C11	false	No Flag	208925	RNASE P	UNKNOWN	FAM-None	27717
C12	false	No Flag	208944	RNASE P	UNKNOWN	FAM-None	28999
D9	false	No Flag	208813	RNASE P	UNKNOWN	FAM-None	28102
D10	false	No Flag	208904	RNASE P	UNKNOWN	FAM-None	28868
D11	false	No Flag	208926	RNASE P	UNKNOWN	FAM-None	28014
D12	false	No Flag	208945	RNASE P	UNKNOWN	FAM-None	22350
E9	false	No Flag	208849	RNASE P	UNKNOWN	FAM-None	29287
E10	false	No Flag	208912	RNASE P	UNKNOWN	FAM-None	32541
E11	false	No Flag	208929	RNASE P	UNKNOWN	FAM-None	28241
E12	false	No Flag	208951	RNASE P	UNKNOWN	FAM-None	29710
F9	false	No Flag	208859	RNASE P	UNKNOWN	FAM-None	28842
F10	false	No Flag	208917	RNASE P	UNKNOWN	FAM-None	28953
F11	false	No Flag	208931	RNASE P	UNKNOWN	FAM-None	26335
F12	false	No Flag	208958	RNASE P	UNKNOWN	FAM-None	29251
G9	false	No Flag	208861	RNASE P	UNKNOWN	FAM-None	30357
G10	false	No Flag	208918	RNASE P	UNKNOWN	FAM-None	28877
G11	false	No Flag	208933	RNASE P	UNKNOWN	FAM-None	25901
G12	false	No Flag	208960	RNASE P	UNKNOWN	FAM-None	28321
H9	false	No Flag	208862	RNASE P	UNKNOWN	FAM-None	31851
H10	false	No Flag	208919	RNASE P	UNKNOWN	FAM-None	27293
H11	false	No Flag	208935	RNASE P	UNKNOWN	FAM-None	28414
H12	false	No Flag	208963	RNASE P	UNKNOWN	FAM-None	26958
A10	false	No Flag	208857	RNASE P	UNKNOWN	FAM-None	24699
A11	false	No Flag	208920	RNASE P	UNKNOWN	FAM-None	24568
A12	false	No Flag	208947	RNASE P	UNKNOWN	FAM-None	27707
B10	false	No Flag	208888	RNASE P	UNKNOWN	FAM-None	27937
B11	false	No Flag	208922	RNASE P	UNKNOWN	FAM-None	26671
B12	false	No Flag	208948	RNASE P	UNKNOWN	FAM-None	25571
C9	false	No Flag	208806	RNASE P	UNKNOWN	FAM-None	28845
C10	false	No Flag	208895	RNASE P	UNKNOWN	FAM-None	29152
C11	false	No Flag	208923	RNASE P	UNKNOWN	FAM-None	26786
C12	false	No Flag	208964	RNASE P	UNKNOWN	FAM-None	22942
D9	false	No Flag	208826	RNASE P	UNKNOWN	FAM-None	28236
D10	false	No Flag	208898	RNASE P	UNKNOWN	FAM-None	25290
D11	false	No Flag	208930	RNASE P	UNKNOWN	FAM-None	28222
D12	false	No Flag	208966	RNASE P	UNKNOWN	FAM-None	27272
E9	false	No Flag	208833	RNASE P	UNKNOWN	FAM-None	28648
E10	false	No Flag	208900	RNASE P	UNKNOWN	FAM-None	28018
E11	false	No Flag	208932	RNASE P	UNKNOWN	FAM-None	27775
E12	false	No Flag	208975	RNASE P	UNKNOWN	FAM-None	29088
F9	false	No Flag	208841	RNASE P	UNKNOWN	FAM-None	29000
F10	false	No Flag	208901	RNASE P	UNKNOWN	FAM-None	28655
F11	false	No Flag	208937	RNASE P	UNKNOWN	FAM-None	26957
F12	false	No Flag	208976	RNASE P	UNKNOWN	FAM-None	28611
G9	false	No Flag	208851	RNASE P	UNKNOWN	FAM-None	28415
G10	false	No Flag	208903	RNASE P	UNKNOWN	FAM-None	29439
G11	false	No Flag	208943	RNASE P	UNKNOWN	FAM-None	26074
G12	false	No Flag	208977	RNASE P	UNKNOWN	FAM-None	28579
H9	false	No Flag	208855	RNASE P	UNKNOWN	FAM-None	28656
H10	false	No Flag	208913	RNASE P	UNKNOWN	FAM-None	28324
H11	false	No Flag	208946	RNASE P	UNKNOWN	FAM-None	26867
H12	false	No Flag	208985	RNASE P	UNKNOWN	FAM-None	27146
A10	false	No Flag	208957	RNASE P	UNKNOWN	FAM-None	28911
A11	false	No Flag	208988	RNASE P	UNKNOWN	FAM-None	27098
A12	false	No Flag	208971	RNASE P	UNKNOWN	FAM-None	26011
B10	false	No Flag	208959	RNASE P	UNKNOWN	FAM-None	21779
B11	false	No Flag	208989	RNASE P	UNKNOWN	FAM-None	32153
B12	false	No Flag	208972	RNASE P	UNKNOWN	FAM-None	27830
C9	false	No Flag	208949	RNASE P	UNKNOWN	FAM-None	26892
C10	false	No Flag	208961	RNASE P	UNKNOWN	FAM-None	27259
C11	false	No Flag	208991	RNASE P	UNKNOWN	FAM-None	27923
C12	false	No Flag	208974	RNASE P	UNKNOWN	FAM-None	27587
D9	false	No Flag	208952	RNASE P	UNKNOWN	FAM-None	27309
D10	false	No Flag	208962	RNASE P	UNKNOWN	FAM-None	28442
D11	false	No Flag	208965	RNASE P	UNKNOWN	FAM-None	28969
D12	false	No Flag	208981	RNASE P	UNKNOWN	FAM-None	29267
E9	false	No Flag	208953	RNASE P	UNKNOWN	FAM-None	26984
E10	false	No Flag	208978	RNASE P	UNKNOWN	FAM-None	26156
E11	false	No Flag	208967	RNASE P	UNKNOWN	FAM-None	29996
E12	false	No Flag	208982	RNASE P	UNKNOWN	FAM-None	27343
F9	false	No Flag	208954	RNASE P	UNKNOWN	FAM-None	27400
F10	false	No Flag	208979	RNASE P	UNKNOWN	FAM-None	26926
F11	false	No Flag	208968	RNASE P	UNKNOWN	FAM-None	27655
F12	false	No Flag	208983	RNASE P	UNKNOWN	FAM-None	28851
G9	false	No Flag	208955	RNASE P	UNKNOWN	FAM-None	27320
G10	false	No Flag	208980	RNASE P	UNKNOWN	FAM-None	25557
G11	false	No Flag	208969	RNASE P	UNKNOWN	FAM-None	28050
G12	false	No Flag	208984	RNASE P	UNKNOWN	FAM-None	27942
H9	false	No Flag	208956	RNASE P	UNKNOWN	FAM-None	29555
H10	false	No Flag	208987	RNASE P	UNKNOWN	FAM-None	26347
H11	false	No Flag	208970	RNASE P	UNKNOWN	FAM-None	31838
H12	false	No Flag	208986	RNASE P	UNKNOWN	FAM-None	28608
A10	false	No Flag	208999	RNASE P	UNKNOWN	FAM-None	26214
A11	false	No Flag	209034	RNASE P	UNKNOWN	FAM-None	23959
A12	false	No Flag	209059	RNASE P	UNKNOWN	FAM-None	28301
B10	false	No Flag	208992	RNASE P	UNKNOWN	FAM-None	24484
B11	false	No Flag	209035	RNASE P	UNKNOWN	FAM-None	26022
B12	false	No Flag	209063	RNASE P	UNKNOWN	FAM-None	29433
C9	false	No Flag	209008	RNASE P	UNKNOWN	FAM-None	27532
C10	false	No Flag	209003	RNASE P	UNKNOWN	FAM-None	25960
C11	false	No Flag	209037	RNASE P	UNKNOWN	FAM-None	27248
C12	false	No Flag	209064	RNASE P	UNKNOWN	FAM-None	26961
D9	false	No Flag	209017	RNASE P	UNKNOWN	FAM-None	22301
D10	false	No Flag	209011	RNASE P	UNKNOWN	FAM-None	25178
D11	false	No Flag	209039	RNASE P	UNKNOWN	FAM-None	26701
D12	false	No Flag	209065	RNASE P	UNKNOWN	FAM-None	28552
E9	false	No Flag	209018	RNASE P	UNKNOWN	FAM-None	27331
E10	false	No Flag	209012	RNASE P	UNKNOWN	FAM-None	27191
E11	false	No Flag	209041	RNASE P	UNKNOWN	FAM-None	25414
E12	false	No Flag	209066	RNASE P	UNKNOWN	FAM-None	28464
F9	false	No Flag	209026	RNASE P	UNKNOWN	FAM-None	29611
F10	false	No Flag	209013	RNASE P	UNKNOWN	FAM-None	27840
F11	false	One Flag	209046	RNASE P	UNKNOWN	FAM-None	Undetermined
F12	false	No Flag	209067	RNASE P	UNKNOWN	FAM-None	28126
G9	false	No Flag	209052	RNASE P	UNKNOWN	FAM-None	21349
G10	false	No Flag	209015	RNASE P	UNKNOWN	FAM-None	24608
G11	false	No Flag	209051	RNASE P	UNKNOWN	FAM-None	27049
H9	false	No Flag	209055	RNASE P	UNKNOWN	FAM-None	21615
H10	false	No Flag	209019	RNASE P	UNKNOWN	FAM-None	28496
H11	false	No Flag	209054	RNASE P	UNKNOWN	FAM-None	26379
A10	false	No Flag	209101	RNASE P	UNKNOWN	FAM-None	28227
A11	false	No Flag	209023	RNASE P	UNKNOWN	FAM-None	28437
A12	false	No Flag	209044	RNASE P	UNKNOWN	FAM-None	27557
B10	false	No Flag	209104	RNASE P	UNKNOWN	FAM-None	26077
B11	false	No Flag	209024	RNASE P	UNKNOWN	FAM-None	27514
B12	false	No Flag	209047	RNASE P	UNKNOWN	FAM-None	28632
C9	false	No Flag	209046r	RNASE P	UNKNOWN	FAM-None	28804
C10	false	No Flag	209106	RNASE P	UNKNOWN	FAM-None	27286
C11	false	No Flag	209025	RNASE P	UNKNOWN	FAM-None	25006
C12	false	No Flag	209049	RNASE P	UNKNOWN	FAM-None	26089
D9	false	No Flag	209060	RNASE P	UNKNOWN	FAM-None	28517
D10	false	No Flag	209108	RNASE P	UNKNOWN	FAM-None	29787
D11	false	No Flag	209028	RNASE P	UNKNOWN	FAM-None	28135
D12	false	No Flag	209050	RNASE P	UNKNOWN	FAM-None	23122
E9	false	No Flag	209094	RNASE P	UNKNOWN	FAM-None	27926
E10	false	No Flag	209122	RNASE P	UNKNOWN	FAM-None	29410
E11	false	No Flag	209032	RNASE P	UNKNOWN	FAM-None	26799
E12	false	No Flag	209056	RNASE P	UNKNOWN	FAM-None	28895
F9	false	No Flag	209098	RNASE P	UNKNOWN	FAM-None	27926
F10	false	No Flag	208994	RNASE P	UNKNOWN	FAM-None	26022
F11	false	No Flag	209036	RNASE P	UNKNOWN	FAM-None	27503
F12	false	No Flag	209057	RNASE P	UNKNOWN	FAM-None	23228
G9	false	No Flag	209099	RNASE P	UNKNOWN	FAM-None	29058
G10	false	No Flag	209009	RNASE P	UNKNOWN	FAM-None	25249
G11	false	No Flag	209042	RNASE P	UNKNOWN	FAM-None	26358
G12	false	No Flag	209072	RNASE P	UNKNOWN	FAM-None	26942
H9	false	No Flag	209100	RNASE P	UNKNOWN	FAM-None	29157
H10	false	No Flag	209014	RNASE P	UNKNOWN	FAM-None	26487
H11	false	No Flag	209043	RNASE P	UNKNOWN	FAM-None	26313
H12	false	No Flag	209117	RNASE P	UNKNOWN	FAM-None	24387
A10	false	No Flag	209144	RNASE P	UNKNOWN	FAM-None	29698
A11	false	No Flag	209080	RNASE P	UNKNOWN	FAM-None	31577
A12	false	No Flag	209124	RNASE P	UNKNOWN	FAM-None	29539
B10	false	No Flag	209149	RNASE P	UNKNOWN	FAM-None	28647
B11	false	No Flag	209082	RNASE P	UNKNOWN	FAM-None	29442
B12	false	No Flag	209125	RNASE P	UNKNOWN	FAM-None	27724
C9	false	No Flag	209111	RNASE P	UNKNOWN	FAM-None	27790
C10	false	No Flag	209165	RNASE P	UNKNOWN	FAM-None	28278
C11	false	No Flag	209096	RNASE P	UNKNOWN	FAM-None	27588
C12	false	No Flag	209126	RNASE P	UNKNOWN	FAM-None	28210
D9	false	No Flag	209116	RNASE P	UNKNOWN	FAM-None	27432
D10	false	No Flag	209173	RNASE P	UNKNOWN	FAM-None	26115
D11	false	No Flag	209097	RNASE P	UNKNOWN	FAM-None	30316
D12	false	No Flag	209129	RNASE P	UNKNOWN	FAM-None	27961
E9	false	No Flag	209119	RNASE P	UNKNOWN	FAM-None	26907
E10	false	No Flag	209078	RNASE P	UNKNOWN	FAM-None	27819
E11	false	No Flag	209107	RNASE P	UNKNOWN	FAM-None	27210
E12	false	No Flag	209130	RNASE P	UNKNOWN	FAM-None	29009
F9	false	No Flag	209131	RNASE P	UNKNOWN	FAM-None	26374
F10	false	No Flag	209047	RNASE P	UNKNOWN	FAM-None	30977
F11	false	No Flag	209120	RNASE P	UNKNOWN	FAM-None	29023
F12	false	No Flag	209182	RNASE P	UNKNOWN	FAM-None	25990
G9	false	No Flag	209132	RNASE P	UNKNOWN	FAM-None	29288
G10	false	No Flag	209060	RNASE P	UNKNOWN	FAM-None	28376
G11	false	No Flag	209121	RNASE P	UNKNOWN	FAM-None	29973
G12	false	No Flag	209193	RNASE P	UNKNOWN	FAM-None	25607
H9	false	No Flag	209142	RNASE P	UNKNOWN	FAM-None	31631
H10	false	No Flag	209070	RNASE P	UNKNOWN	FAM-None	28342
H11	false	No Flag	209123	RNASE P	UNKNOWN	FAM-None	27453
H12	false	No Flag	209194	RNASE P	UNKNOWN	FAM-None	25591
A10	false	No Flag	209209	RNASE P	UNKNOWN	FAM-None	28990
A11	false	No Flag	209253	RNASE P	UNKNOWN	FAM-None	29972
A12	false	No Flag	209289	RNASE P	UNKNOWN	FAM-None	26365
B10	false	No Flag	209211	RNASE P	UNKNOWN	FAM-None	28813
B11	false	No Flag	209254	RNASE P	UNKNOWN	FAM-None	27910
B12	false	No Flag	209304	RNASE P	UNKNOWN	FAM-None	29563
C9	false	No Flag	209188	RNASE P	UNKNOWN	FAM-None	29835
C10	false	No Flag	209212	RNASE P	UNKNOWN	FAM-None	32493
C11	false	No Flag	209267	RNASE P	UNKNOWN	FAM-None	30633
C12	false	No Flag	209305	RNASE P	UNKNOWN	FAM-None	28002
D9	false	No Flag	209201	RNASE P	UNKNOWN	FAM-None	29366
D10	false	No Flag	209219	RNASE P	UNKNOWN	FAM-None	30457
D11	false	No Flag	209270	RNASE P	UNKNOWN	FAM-None	29997
D12	false	No Flag	209306	RNASE P	UNKNOWN	FAM-None	26247
E9	false	No Flag	209203	RNASE P	UNKNOWN	FAM-None	31605
E10	false	No Flag	209223	RNASE P	UNKNOWN	FAM-None	27955
E11	false	No Flag	209271	RNASE P	UNKNOWN	FAM-None	28420
E12	false	No Flag	209307	RNASE P	UNKNOWN	FAM-None	27669
F9	false	No Flag	209204	RNASE P	UNKNOWN	FAM-None	28887
F10	false	No Flag	209230	RNASE P	UNKNOWN	FAM-None	24894
F11	false	No Flag	209273	RNASE P	UNKNOWN	FAM-None	28411
F12	false	No Flag	209310	RNASE P	UNKNOWN	FAM-None	28101
G9	false	No Flag	209207	RNASE P	UNKNOWN	FAM-None	29535
G10	false	No Flag	209232	RNASE P	UNKNOWN	FAM-None	29356
G11	false	No Flag	209275	RNASE P	UNKNOWN	FAM-None	26532
G12	false	No Flag	209312	RNASE P	UNKNOWN	FAM-None	27957
H9	false	No Flag	209208	RNASE P	UNKNOWN	FAM-None	28120
H10	false	No Flag	209243	RNASE P	UNKNOWN	FAM-None	28442
H11	false	No Flag	209277	RNASE P	UNKNOWN	FAM-None	30618
H12	false	No Flag	209313	RNASE P	UNKNOWN	FAM-None	27864
A10	false	No Flag	209164	RNASE P	UNKNOWN	FAM-None	27827
A11	false	No Flag	209240	RNASE P	UNKNOWN	FAM-None	27956
A12	false	No Flag	209251	RNASE P	UNKNOWN	FAM-None	29174
B10	false	No Flag	209196	RNASE P	UNKNOWN	FAM-None	25990
B11	false	No Flag	209241	RNASE P	UNKNOWN	FAM-None	25627
B12	false	No Flag	209255	RNASE P	UNKNOWN	FAM-None	27659
C9	false	No Flag	209227	RNASE P	UNKNOWN	FAM-None	30714
C10	false	No Flag	209206	RNASE P	UNKNOWN	FAM-None	28862
C11	false	No Flag	209242	RNASE P	UNKNOWN	FAM-None	27813
C12	false	No Flag	209256	RNASE P	UNKNOWN	FAM-None	25971
D9	false	No Flag	209229	RNASE P	UNKNOWN	FAM-None	32022
D10	false	No Flag	209210	RNASE P	UNKNOWN	FAM-None	27116
D11	false	No Flag	209244	RNASE P	UNKNOWN	FAM-None	26715
D12	false	No Flag	209259	RNASE P	UNKNOWN	FAM-None	26579
E9	false	No Flag	209250	RNASE P	UNKNOWN	FAM-None	27394
E10	false	No Flag	209213	RNASE P	UNKNOWN	FAM-None	26222
E11	false	No Flag	209245	RNASE P	UNKNOWN	FAM-None	28178
E12	false	No Flag	209260	RNASE P	UNKNOWN	FAM-None	29957
F9	false	No Flag	209252	RNASE P	UNKNOWN	FAM-None	27188
F10	false	No Flag	209218	RNASE P	UNKNOWN	FAM-None	30352
F11	false	No Flag	209247	RNASE P	UNKNOWN	FAM-None	26921
F12	false	No Flag	209265	RNASE P	UNKNOWN	FAM-None	30195
G9	false	No Flag	209266	RNASE P	UNKNOWN	FAM-None	31650
G10	false	No Flag	209231	RNASE P	UNKNOWN	FAM-None	27618
G11	false	No Flag	209248	RNASE P	UNKNOWN	FAM-None	25093
G12	false	No Flag	209269	RNASE P	UNKNOWN	FAM-None	26683
H9	false	No Flag	209134	RNASE P	UNKNOWN	FAM-None	24908
H10	false	No Flag	209238	RNASE P	UNKNOWN	FAM-None	29897
H11	false	No Flag	209249	RNASE P	UNKNOWN	FAM-None	27526
H12	false	No Flag	209272	RNASE P	UNKNOWN	FAM-None	28851
A10	false	No Flag	209388	RNASE P	UNKNOWN	FAM-None	26424
A11	false	No Flag	209410	RNASE P	UNKNOWN	FAM-None	24690
B10	false	No Flag	209391	RNASE P	UNKNOWN	FAM-None	26831
B11	false	No Flag	209412	RNASE P	UNKNOWN	FAM-None	27048
C9	false	No Flag	209323	RNASE P	UNKNOWN	FAM-None	27915
C10	false	No Flag	209393	RNASE P	UNKNOWN	FAM-None	28316
C11	false	No Flag	209416	RNASE P	UNKNOWN	FAM-None	26760
D9	false	No Flag	209329	RNASE P	UNKNOWN	FAM-None	30311
D10	false	No Flag	209394	RNASE P	UNKNOWN	FAM-None	27205
D11	false	No Flag	209417	RNASE P	UNKNOWN	FAM-None	29877
E9	false	No Flag	209370	RNASE P	UNKNOWN	FAM-None	26826
E10	false	No Flag	209399	RNASE P	UNKNOWN	FAM-None	27003
E11	false	No Flag	209418	RNASE P	UNKNOWN	FAM-None	28255
F9	false	No Flag	209381	RNASE P	UNKNOWN	FAM-None	25526
F10	false	No Flag	209403	RNASE P	UNKNOWN	FAM-None	23853
F11	false	No Flag	209419	RNASE P	UNKNOWN	FAM-None	26881
G9	false	No Flag	209382	RNASE P	UNKNOWN	FAM-None	25758
G10	false	No Flag	209407	RNASE P	UNKNOWN	FAM-None	25242
G11	false	No Flag	209420	RNASE P	UNKNOWN	FAM-None	25452
H9	false	No Flag	209385	RNASE P	UNKNOWN	FAM-None	28188
H10	false	No Flag	209409	RNASE P	UNKNOWN	FAM-None	29144
A10	false	No Flag	209364	RNASE P	UNKNOWN	FAM-None	28767
A11	false	No Flag	209402	RNASE P	UNKNOWN	FAM-None	26739
A12	false	No Flag	209383	RNASE P	UNKNOWN	FAM-None	30587
B10	false	No Flag	209365	RNASE P	UNKNOWN	FAM-None	29675
B11	false	No Flag	209355	RNASE P	UNKNOWN	FAM-None	25591
B12	false	No Flag	209384	RNASE P	UNKNOWN	FAM-None	28126
C9	false	No Flag	209337	RNASE P	UNKNOWN	FAM-None	29474
C10	false	No Flag	209366	RNASE P	UNKNOWN	FAM-None	29263
C11	false	No Flag	209363	RNASE P	UNKNOWN	FAM-None	28100
C12	false	No Flag	209390	RNASE P	UNKNOWN	FAM-None	25959
D9	false	No Flag	209339	RNASE P	UNKNOWN	FAM-None	27786
D10	false	No Flag	209367	RNASE P	UNKNOWN	FAM-None	27990
D11	false	No Flag	209372	RNASE P	UNKNOWN	FAM-None	31679
D12	false	No Flag	209392	RNASE P	UNKNOWN	FAM-None	26051
E9	false	No Flag	209340	RNASE P	UNKNOWN	FAM-None	30892
E10	false	No Flag	209368	RNASE P	UNKNOWN	FAM-None	23126
E11	false	No Flag	209374	RNASE P	UNKNOWN	FAM-None	28028
E12	false	No Flag	209396	RNASE P	UNKNOWN	FAM-None	27738
F9	false	No Flag	209344	RNASE P	UNKNOWN	FAM-None	28947
F10	false	No Flag	209371	RNASE P	UNKNOWN	FAM-None	29456
F11	false	No Flag	209375	RNASE P	UNKNOWN	FAM-None	26100
F12	false	No Flag	209397	RNASE P	UNKNOWN	FAM-None	25002
G9	false	No Flag	209347	RNASE P	UNKNOWN	FAM-None	28969
G10	false	No Flag	209378	RNASE P	UNKNOWN	FAM-None	28260
G11	false	No Flag	209379	RNASE P	UNKNOWN	FAM-None	28931
G12	false	No Flag	209398	RNASE P	UNKNOWN	FAM-None	29948
H9	false	No Flag	209360	RNASE P	UNKNOWN	FAM-None	27738
H10	false	No Flag	209386	RNASE P	UNKNOWN	FAM-None	29278
H11	false	No Flag	209380	RNASE P	UNKNOWN	FAM-None	27128
H12	false	No Flag	209400	RNASE P	UNKNOWN	FAM-None	28557
A10	false	No Flag	209478	RNASE P	UNKNOWN	FAM-None	25685
A11	false	No Flag	209502	RNASE P	UNKNOWN	FAM-None	29479
A12	false	No Flag	209486	RNASE P	UNKNOWN	FAM-None	24665
B10	false	No Flag	209485	RNASE P	UNKNOWN	FAM-None	28023
B11	false	No Flag	209446	RNASE P	UNKNOWN	FAM-None	28725
B12	false	No Flag	209488	RNASE P	UNKNOWN	FAM-None	30163
C9	false	No Flag	209329	RNASE P	UNKNOWN	FAM-None	34875
C10	false	No Flag	209487	RNASE P	UNKNOWN	FAM-None	25817
C11	false	No Flag	209448	RNASE P	UNKNOWN	FAM-None	27545
C12	false	No Flag	209494	RNASE P	UNKNOWN	FAM-None	27410
D9	false	No Flag	209370	RNASE P	UNKNOWN	FAM-None	31196
D10	false	No Flag	209489	RNASE P	UNKNOWN	FAM-None	24606
D11	false	No Flag	209456	RNASE P	UNKNOWN	FAM-None	22372
D12	false	No Flag	209495	RNASE P	UNKNOWN	FAM-None	25333
E9	false	No Flag	209417	RNASE P	UNKNOWN	FAM-None	32945
E10	false	No Flag	209490	RNASE P	UNKNOWN	FAM-None	25628
E11	false	No Flag	209457	RNASE P	UNKNOWN	FAM-None	27389
E12	false	No Flag	209496	RNASE P	UNKNOWN	FAM-None	28234
F9	false	No Flag	209418	RNASE P	UNKNOWN	FAM-None	32423
F10	false	No Flag	209491	RNASE P	UNKNOWN	FAM-None	25876
F11	false	No Flag	209470	RNASE P	UNKNOWN	FAM-None	26542
F12	false	No Flag	209497	RNASE P	UNKNOWN	FAM-None	27226
G9	false	No Flag	209438	RNASE P	UNKNOWN	FAM-None	29803
G10	false	No Flag	209492	RNASE P	UNKNOWN	FAM-None	27889
G11	false	No Flag	209479	RNASE P	UNKNOWN	FAM-None	26994
G12	false	No Flag	209498	RNASE P	UNKNOWN	FAM-None	27837
H9	false	No Flag	209468	RNASE P	UNKNOWN	FAM-None	25344
H10	false	No Flag	209493	RNASE P	UNKNOWN	FAM-None	27758
H11	false	No Flag	209482	RNASE P	UNKNOWN	FAM-None	27577
H12	false	No Flag	209500	RNASE P	UNKNOWN	FAM-None	26175
A10	false	No Flag	209464	RNASE P	UNKNOWN	FAM-None	28760
A11	false	No Flag	209513	RNASE P	UNKNOWN	FAM-None	33709
A12	false	No Flag	209527	RNASE P	UNKNOWN	FAM-None	30196
B10	false	No Flag	209465	RNASE P	UNKNOWN	FAM-None	25975
B11	false	No Flag	209514	RNASE P	UNKNOWN	FAM-None	28391
B12	false	No Flag	209533	RNASE P	UNKNOWN	FAM-None	29224
C9	false	No Flag	209405	RNASE P	UNKNOWN	FAM-None	32634
C10	false	No Flag	209473	RNASE P	UNKNOWN	FAM-None	30423
C11	false	No Flag	209515	RNASE P	UNKNOWN	FAM-None	29839
C12	false	No Flag	209534	RNASE P	UNKNOWN	FAM-None	25871
D9	false	No Flag	209406	RNASE P	UNKNOWN	FAM-None	32441
D10	false	No Flag	209499	RNASE P	UNKNOWN	FAM-None	23688
D11	false	No Flag	209516	RNASE P	UNKNOWN	FAM-None	31885
D12	false	No Flag	209536	RNASE P	UNKNOWN	FAM-None	32203
E9	false	No Flag	209411	RNASE P	UNKNOWN	FAM-None	29554
E10	false	No Flag	209509	RNASE P	UNKNOWN	FAM-None	31340
E11	false	No Flag	209517	RNASE P	UNKNOWN	FAM-None	33175
E12	false	No Flag	209537	RNASE P	UNKNOWN	FAM-None	29438
F9	false	No Flag	209441	RNASE P	UNKNOWN	FAM-None	31662
F10	false	No Flag	209510	RNASE P	UNKNOWN	FAM-None	30430
F11	false	No Flag	209519	RNASE P	UNKNOWN	FAM-None	29347
F12	false	No Flag	209540	RNASE P	UNKNOWN	FAM-None	31652
G9	false	No Flag	209444	RNASE P	UNKNOWN	FAM-None	30239
G10	false	No Flag	209511	RNASE P	UNKNOWN	FAM-None	31409
G11	false	No Flag	209524	RNASE P	UNKNOWN	FAM-None	27051
G12	false	No Flag	209541	RNASE P	UNKNOWN	FAM-None	26964
H9	false	No Flag	209459	RNASE P	UNKNOWN	FAM-None	27598
H10	false	No Flag	209512	RNASE P	UNKNOWN	FAM-None	27307
H11	false	No Flag	209526	RNASE P	UNKNOWN	FAM-None	30123
H12	false	No Flag	209562	RNASE P	UNKNOWN	FAM-None	25777
A10	false	No Flag	209528	RNASE P	UNKNOWN	FAM-None	26594
A11	false	No Flag	209595	RNASE P	UNKNOWN	FAM-None	27513
A12	false	No Flag	209621	RNASE P	UNKNOWN	FAM-None	26891
B10	false	No Flag	209529	RNASE P	UNKNOWN	FAM-None	26717
B11	false	No Flag	209597	RNASE P	UNKNOWN	FAM-None	29473
B12	false	No Flag	209624	RNASE P	UNKNOWN	FAM-None	28969
C9	false	No Flag	209514	RNASE P	UNKNOWN	FAM-None	28312
C10	false	No Flag	209532	RNASE P	UNKNOWN	FAM-None	27083
C11	false	No Flag	209598	RNASE P	UNKNOWN	FAM-None	26543
C12	false	No Flag	209625	RNASE P	UNKNOWN	FAM-None	29088
D9	false	No Flag	209435	RNASE P	UNKNOWN	FAM-None	27825
D10	false	No Flag	209535	RNASE P	UNKNOWN	FAM-None	28545
D11	false	No Flag	209602	RNASE P	UNKNOWN	FAM-None	26388
D12	false	No Flag	209627	RNASE P	UNKNOWN	FAM-None	29956
E9	false	No Flag	209458	RNASE P	UNKNOWN	FAM-None	29878
E10	false	No Flag	209542	RNASE P	UNKNOWN	FAM-None	28270
E11	false	No Flag	209603	RNASE P	UNKNOWN	FAM-None	28149
E12	false	No Flag	209634	RNASE P	UNKNOWN	FAM-None	26530
F9	false	No Flag	209466	RNASE P	UNKNOWN	FAM-None	27125
F10	false	No Flag	209544	RNASE P	UNKNOWN	FAM-None	29286
F11	false	No Flag	209606	RNASE P	UNKNOWN	FAM-None	27984
F12	false	No Flag	209637	RNASE P	UNKNOWN	FAM-None	27189
G9	false	No Flag	209467	RNASE P	UNKNOWN	FAM-None	26992
G10	false	No Flag	209546	RNASE P	UNKNOWN	FAM-None	29315
G11	false	No Flag	209607	RNASE P	UNKNOWN	FAM-None	30309
G12	false	No Flag	209640	RNASE P	UNKNOWN	FAM-None	28909
H9	false	No Flag	209477	RNASE P	UNKNOWN	FAM-None	27929
H10	false	No Flag	209594	RNASE P	UNKNOWN	FAM-None	26694
H11	false	No Flag	209620	RNASE P	UNKNOWN	FAM-None	27999
H12	false	No Flag	209641	RNASE P	UNKNOWN	FAM-None	28435
A10	false	No Flag	209554	RNASE P	UNKNOWN	FAM-None	29764
A11	false	No Flag	209564	RNASE P	UNKNOWN	FAM-None	23258
A12	false	No Flag	209585	RNASE P	UNKNOWN	FAM-None	27786
B10	false	No Flag	209555	RNASE P	UNKNOWN	FAM-None	29045
B11	false	No Flag	209565	RNASE P	UNKNOWN	FAM-None	26395
B12	false	No Flag	209587	RNASE P	UNKNOWN	FAM-None	28043
C9	false	No Flag	209548	RNASE P	UNKNOWN	FAM-None	30759
C10	false	No Flag	209556	RNASE P	UNKNOWN	FAM-None	29620
C11	false	No Flag	209566	RNASE P	UNKNOWN	FAM-None	30423
C12	false	No Flag	209588	RNASE P	UNKNOWN	FAM-None	29438
D9	false	No Flag	209549	RNASE P	UNKNOWN	FAM-None	30185
D10	false	No Flag	209558	RNASE P	UNKNOWN	FAM-None	30286
D11	false	No Flag	209568	RNASE P	UNKNOWN	FAM-None	29743
D12	false	No Flag	209593	RNASE P	UNKNOWN	FAM-None	29957
E9	false	No Flag	209550	RNASE P	UNKNOWN	FAM-None	29420
E10	false	No Flag	209559	RNASE P	UNKNOWN	FAM-None	32293
E11	false	No Flag	209569	RNASE P	UNKNOWN	FAM-None	29674
E12	false	No Flag	209596	RNASE P	UNKNOWN	FAM-None	30476
F9	false	No Flag	209551	RNASE P	UNKNOWN	FAM-None	30141
F10	false	No Flag	209560	RNASE P	UNKNOWN	FAM-None	30115
F11	false	No Flag	209572	RNASE P	UNKNOWN	FAM-None	31019
F12	false	No Flag	209600	RNASE P	UNKNOWN	FAM-None	30118
G9	false	No Flag	209552	RNASE P	UNKNOWN	FAM-None	29374
G10	false	No Flag	209561	RNASE P	UNKNOWN	FAM-None	29626
G11	false	No Flag	209575	RNASE P	UNKNOWN	FAM-None	29745
G12	false	No Flag	209601	RNASE P	UNKNOWN	FAM-None	27787
H9	false	No Flag	209553	RNASE P	UNKNOWN	FAM-None	30808
H10	false	No Flag	209563	RNASE P	UNKNOWN	FAM-None	28064
H11	false	No Flag	209583	RNASE P	UNKNOWN	FAM-None	31164
H12	false	No Flag	209605	RNASE P	UNKNOWN	FAM-None	28760
A10	false	No Flag	209661	RNASE P	UNKNOWN	FAM-None	28340
A11	false	No Flag	209461	RNASE P	UNKNOWN	FAM-None	28330
A12	false	No Flag	209677	RNASE P	UNKNOWN	FAM-None	29116
B10	false	No Flag	209667	RNASE P	UNKNOWN	FAM-None	27346
B11	false	No Flag	209462	RNASE P	UNKNOWN	FAM-None	25052
B12	false	No Flag	209678	RNASE P	UNKNOWN	FAM-None	27364
C9	false	No Flag	209604	RNASE P	UNKNOWN	FAM-None	27876
C10	false	No Flag	209669	RNASE P	UNKNOWN	FAM-None	27770
C11	false	No Flag	209506	RNASE P	UNKNOWN	FAM-None	32849
C12	false	No Flag	209679	RNASE P	UNKNOWN	FAM-None	27330
D9	false	No Flag	209628	RNASE P	UNKNOWN	FAM-None	26837
D10	false	No Flag	209684	RNASE P	UNKNOWN	FAM-None	27530
D11	false	No Flag	209647	RNASE P	UNKNOWN	FAM-None	27894
D12	false	No Flag	209683	RNASE P	UNKNOWN	FAM-None	28949
E9	false	No Flag	209629	RNASE P	UNKNOWN	FAM-None	25701
E10	false	No Flag	209439	RNASE P	UNKNOWN	FAM-None	29003
E11	false	No Flag	209648	RNASE P	UNKNOWN	FAM-None	23787
E12	false	No Flag	209685	RNASE P	UNKNOWN	FAM-None	28160
F9	false	No Flag	209631	RNASE P	UNKNOWN	FAM-None	27737
F10	false	No Flag	209442	RNASE P	UNKNOWN	FAM-None	26863
F11	false	No Flag	209674	RNASE P	UNKNOWN	FAM-None	28973
F12	false	No Flag	209687	RNASE P	UNKNOWN	FAM-None	29058
G9	false	No Flag	209636	RNASE P	UNKNOWN	FAM-None	24570
G10	false	No Flag	209450	RNASE P	UNKNOWN	FAM-None	29840
G11	false	No Flag	209675	RNASE P	UNKNOWN	FAM-None	30700
G12	false	No Flag	209689	RNASE P	UNKNOWN	FAM-None	26480
H9	false	No Flag	209659	RNASE P	UNKNOWN	FAM-None	25260
H10	false	No Flag	209451	RNASE P	UNKNOWN	FAM-None	27523
H11	false	No Flag	209676	RNASE P	UNKNOWN	FAM-None	26433
H12	false	No Flag	209690	RNASE P	UNKNOWN	FAM-None	26673
A10	false	No Flag	209691	RNASE P	UNKNOWN	FAM-None	26767
A11	false	No Flag	209699	RNASE P	UNKNOWN	FAM-None	27951
A12	false	No Flag	209739	RNASE P	UNKNOWN	FAM-None	27981
B10	false	No Flag	209692	RNASE P	UNKNOWN	FAM-None	28436
B11	false	No Flag	209700	RNASE P	UNKNOWN	FAM-None	30956
B12	false	No Flag	209742	RNASE P	UNKNOWN	FAM-None	28490
C9	false	No Flag	209450r	RNASE P	UNKNOWN	FAM-None	32557
C10	false	No Flag	209693	RNASE P	UNKNOWN	FAM-None	28883
C11	false	No Flag	209701	RNASE P	UNKNOWN	FAM-None	27322
C12	false	No Flag	209743	RNASE P	UNKNOWN	FAM-None	25251
D9	false	No Flag	209451r	RNASE P	UNKNOWN	FAM-None	30366
D10	false	No Flag	209694	RNASE P	UNKNOWN	FAM-None	28710
D11	false	No Flag	209711	RNASE P	UNKNOWN	FAM-None	29451
D12	false	No Flag	209751	RNASE P	UNKNOWN	FAM-None	31320
E9	false	No Flag	209461r	RNASE P	UNKNOWN	FAM-None	32104
E10	false	No Flag	209695	RNASE P	UNKNOWN	FAM-None	26839
E11	false	No Flag	209712	RNASE P	UNKNOWN	FAM-None	24422
E12	false	No Flag	209730	RNASE P	UNKNOWN	FAM-None	26769
F9	false	No Flag	209661r	RNASE P	UNKNOWN	FAM-None	27431
F10	false	No Flag	209696	RNASE P	UNKNOWN	FAM-None	31682
F11	false	No Flag	209713	RNASE P	UNKNOWN	FAM-None	28886
F12	false	No Flag	209732	RNASE P	UNKNOWN	FAM-None	28143
G9	false	No Flag	209679r	RNASE P	UNKNOWN	FAM-None	27392
G10	false	No Flag	209697	RNASE P	UNKNOWN	FAM-None	27624
G11	false	No Flag	209714	RNASE P	UNKNOWN	FAM-None	26428
G12	false	No Flag	209733	RNASE P	UNKNOWN	FAM-None	27369
H9	false	No Flag	209690r	RNASE P	UNKNOWN	FAM-None	29514
H10	false	No Flag	209698	RNASE P	UNKNOWN	FAM-None	27561
H11	false	No Flag	209737	RNASE P	UNKNOWN	FAM-None	30848
H12	false	No Flag	209741	RNASE P	UNKNOWN	FAM-None	26623
A10	false	No Flag	209653	RNASE P	UNKNOWN	FAM-None	28952
A11	false	No Flag	209642	RNASE P	UNKNOWN	FAM-None	23652
A12	false	No Flag	209664	RNASE P	UNKNOWN	FAM-None	28290
B10	false	No Flag	209658	RNASE P	UNKNOWN	FAM-None	27444
B11	false	No Flag	209643	RNASE P	UNKNOWN	FAM-None	28901
B12	false	No Flag	209665	RNASE P	UNKNOWN	FAM-None	27112
C9	false	No Flag	209623	RNASE P	UNKNOWN	FAM-None	29654
C10	false	No Flag	209660	RNASE P	UNKNOWN	FAM-None	27692
C11	false	No Flag	209644	RNASE P	UNKNOWN	FAM-None	28177
C12	false	No Flag	209666	RNASE P	UNKNOWN	FAM-None	26707
D9	false	No Flag	209645	RNASE P	UNKNOWN	FAM-None	28625
D10	false	No Flag	209682	RNASE P	UNKNOWN	FAM-None	27807
D11	false	No Flag	209651	RNASE P	UNKNOWN	FAM-None	24746
D12	false	No Flag	209668	RNASE P	UNKNOWN	FAM-None	25950
E9	false	No Flag	209646	RNASE P	UNKNOWN	FAM-None	27160
E10	false	No Flag	209622	RNASE P	UNKNOWN	FAM-None	27114
E11	false	No Flag	209654	RNASE P	UNKNOWN	FAM-None	27063
E12	false	No Flag	209672	RNASE P	UNKNOWN	FAM-None	28131
F9	false	No Flag	209649	RNASE P	UNKNOWN	FAM-None	29216
F10	false	No Flag	209630	RNASE P	UNKNOWN	FAM-None	25644
F11	false	No Flag	209656	RNASE P	UNKNOWN	FAM-None	26842
F12	false	No Flag	209673	RNASE P	UNKNOWN	FAM-None	26210
G9	false	No Flag	209650	RNASE P	UNKNOWN	FAM-None	26334
G10	false	No Flag	209633	RNASE P	UNKNOWN	FAM-None	30158
G11	false	No Flag	209657	RNASE P	UNKNOWN	FAM-None	26428
G12	false	No Flag	209688	RNASE P	UNKNOWN	FAM-None	28718
H9	false	No Flag	209652	RNASE P	UNKNOWN	FAM-None	31605
H10	false	No Flag	209635	RNASE P	UNKNOWN	FAM-None	26409
H11	false	No Flag	209663	RNASE P	UNKNOWN	FAM-None	28781
H12	false	No Flag	209707	RNASE P	UNKNOWN	FAM-None	25780
A10	false	No Flag	209716	RNASE P	UNKNOWN	FAM-None	29176
A11	false	No Flag	209777	RNASE P	UNKNOWN	FAM-None	27867
A12	false	No Flag	209792	RNASE P	UNKNOWN	FAM-None	30327
B10	false	No Flag	209717	RNASE P	UNKNOWN	FAM-None	29399
B11	false	No Flag	209778	RNASE P	UNKNOWN	FAM-None	28638
B12	false	No Flag	209795	RNASE P	UNKNOWN	FAM-None	26960
C9	false	No Flag	209632	RNASE P	UNKNOWN	FAM-None	29911
C10	false	No Flag	209718	RNASE P	UNKNOWN	FAM-None	27632
C11	false	No Flag	209780	RNASE P	UNKNOWN	FAM-None	28529
C12	false	No Flag	209799	RNASE P	UNKNOWN	FAM-None	28597
D9	false	No Flag	209703	RNASE P	UNKNOWN	FAM-None	33561
D10	false	No Flag	209724	RNASE P	UNKNOWN	FAM-None	28598
D11	false	No Flag	209781	RNASE P	UNKNOWN	FAM-None	26271
D12	false	No Flag	209801	RNASE P	UNKNOWN	FAM-None	30951
E9	false	No Flag	209704	RNASE P	UNKNOWN	FAM-None	27981
E10	false	No Flag	209725	RNASE P	UNKNOWN	FAM-None	29355
E11	false	No Flag	209782	RNASE P	UNKNOWN	FAM-None	29890
E12	false	No Flag	209802	RNASE P	UNKNOWN	FAM-None	30972
F9	false	No Flag	209705	RNASE P	UNKNOWN	FAM-None	28122
F10	false	No Flag	209728	RNASE P	UNKNOWN	FAM-None	29213
F11	false	No Flag	209784	RNASE P	UNKNOWN	FAM-None	27168
F12	false	No Flag	209803	RNASE P	UNKNOWN	FAM-None	30607
G9	false	No Flag	209708	RNASE P	UNKNOWN	FAM-None	29544
G10	false	No Flag	209746	RNASE P	UNKNOWN	FAM-None	29832
G11	false	No Flag	209786	RNASE P	UNKNOWN	FAM-None	31664
G12	false	No Flag	209805	RNASE P	UNKNOWN	FAM-None	21439
H9	false	No Flag	209709	RNASE P	UNKNOWN	FAM-None	27340
H10	false	No Flag	209776	RNASE P	UNKNOWN	FAM-None	26825
H11	false	No Flag	209788	RNASE P	UNKNOWN	FAM-None	31961
H12	false	No Flag	209807	RNASE P	UNKNOWN	FAM-None	27931
A10	false	No Flag	209727	RNASE P	UNKNOWN	FAM-None	26098
A11	false	No Flag	209756	RNASE P	UNKNOWN	FAM-None	27687
A12	false	No Flag	209768	RNASE P	UNKNOWN	FAM-None	26554
B10	false	No Flag	209731	RNASE P	UNKNOWN	FAM-None	29985
B11	false	No Flag	209758	RNASE P	UNKNOWN	FAM-None	28915
B12	false	No Flag	209770	RNASE P	UNKNOWN	FAM-None	26250
C9	false	No Flag	209660r	RNASE P	UNKNOWN	FAM-None	30602
C10	false	No Flag	209735	RNASE P	UNKNOWN	FAM-None	25930
C11	false	No Flag	209759	RNASE P	UNKNOWN	FAM-None	28987
C12	false	No Flag	209771	RNASE P	UNKNOWN	FAM-None	25635
D9	false	No Flag	209682r	RNASE P	UNKNOWN	FAM-None	29831
D10	false	No Flag	209738	RNASE P	UNKNOWN	FAM-None	27734
D11	false	No Flag	209761	RNASE P	UNKNOWN	FAM-None	28659
D12	false	No Flag	209773	RNASE P	UNKNOWN	FAM-None	28759
E9	false	No Flag	209706	RNASE P	UNKNOWN	FAM-None	27468
E10	false	No Flag	209744	RNASE P	UNKNOWN	FAM-None	29128
E11	false	No Flag	209763	RNASE P	UNKNOWN	FAM-None	28137
F9	false	No Flag	209710	RNASE P	UNKNOWN	FAM-None	27465
F10	false	No Flag	209753	RNASE P	UNKNOWN	FAM-None	28755
F11	false	No Flag	209764	RNASE P	UNKNOWN	FAM-None	26254
G9	false	No Flag	209715	RNASE P	UNKNOWN	FAM-None	30373
G10	false	No Flag	209754	RNASE P	UNKNOWN	FAM-None	28975
G11	false	No Flag	209765	RNASE P	UNKNOWN	FAM-None	25812
H9	false	No Flag	209726	RNASE P	UNKNOWN	FAM-None	26357
H10	false	No Flag	209755	RNASE P	UNKNOWN	FAM-None	27194
H11	false	No Flag	209766	RNASE P	UNKNOWN	FAM-None	28955
A10	false	No Flag	209936	RNASE P	UNKNOWN	FAM-None	25556
A11	false	No Flag	209926	RNASE P	UNKNOWN	FAM-None	25959
A12	false	No Flag	209966	RNASE P	UNKNOWN	FAM-None	25682
B10	false	No Flag	209940	RNASE P	UNKNOWN	FAM-None	26865
B11	false	No Flag	209935	RNASE P	UNKNOWN	FAM-None	26090
B12	false	No Flag	209968	RNASE P	UNKNOWN	FAM-None	26701
C9	false	No Flag	209671	RNASE P	UNKNOWN	FAM-None	25939
C10	false	No Flag	209943	RNASE P	UNKNOWN	FAM-None	24993
C11	false	No Flag	209941	RNASE P	UNKNOWN	FAM-None	21575
C12	false	No Flag	209974	RNASE P	UNKNOWN	FAM-None	25155
D9	false	No Flag	209865	RNASE P	UNKNOWN	FAM-None	24562
D10	false	No Flag	209950	RNASE P	UNKNOWN	FAM-None	24233
D11	false	No Flag	209948	RNASE P	UNKNOWN	FAM-None	25123
D12	false	No Flag	209978	RNASE P	UNKNOWN	FAM-None	25141
E9	false	No Flag	209888	RNASE P	UNKNOWN	FAM-None	25911
E10	false	No Flag	209783	RNASE P	UNKNOWN	FAM-None	25015
E11	false	No Flag	209951	RNASE P	UNKNOWN	FAM-None	22252
E12	false	No Flag	209980	RNASE P	UNKNOWN	FAM-None	23385
F9	false	No Flag	209919	RNASE P	UNKNOWN	FAM-None	25128
F10	false	No Flag	209844	RNASE P	UNKNOWN	FAM-None	26131
F11	false	No Flag	209952	RNASE P	UNKNOWN	FAM-None	24377
F12	false	No Flag	209981	RNASE P	UNKNOWN	FAM-None	20860
G9	false	No Flag	209923	RNASE P	UNKNOWN	FAM-None	27345
G10	false	No Flag	209921	RNASE P	UNKNOWN	FAM-None	26975
G11	false	No Flag	209957	RNASE P	UNKNOWN	FAM-None	25948
G12	false	No Flag	209982	RNASE P	UNKNOWN	FAM-None	24795
H9	false	No Flag	209928	RNASE P	UNKNOWN	FAM-None	25729
H10	false	No Flag	209922	RNASE P	UNKNOWN	FAM-None	26648
H11	false	No Flag	209959	RNASE P	UNKNOWN	FAM-None	25845
H12	false	No Flag	209983	RNASE P	UNKNOWN	FAM-None	26783
A10	false	No Flag	209808	RNASE P	UNKNOWN	FAM-None	29750
A11	false	No Flag	209855	RNASE P	UNKNOWN	FAM-None	26978
A12	false	No Flag	209819	RNASE P	UNKNOWN	FAM-None	28241
B10	false	No Flag	209831	RNASE P	UNKNOWN	FAM-None	28536
B11	false	No Flag	209856	RNASE P	UNKNOWN	FAM-None	32407
B12	false	No Flag	209826	RNASE P	UNKNOWN	FAM-None	31556
C9	false	No Flag	209744r	RNASE P	UNKNOWN	FAM-None	31607
C10	false	No Flag	209834	RNASE P	UNKNOWN	FAM-None	28719
C11	false	No Flag	209859	RNASE P	UNKNOWN	FAM-None	29877
C12	false	No Flag	209832	RNASE P	UNKNOWN	FAM-None	28738
D9	false	No Flag	209755r	RNASE P	UNKNOWN	FAM-None	27993
D10	false	No Flag	209835	RNASE P	UNKNOWN	FAM-None	27472
D11	false	No Flag	209877	RNASE P	UNKNOWN	FAM-None	29779
D12	false	No Flag	209839	RNASE P	UNKNOWN	FAM-None	26958
E9	false	No Flag	209761r	RNASE P	UNKNOWN	FAM-None	31452
E10	false	No Flag	209838	RNASE P	UNKNOWN	FAM-None	26708
E11	false	No Flag	209881	RNASE P	UNKNOWN	FAM-None	28387
E12	false	No Flag	209848	RNASE P	UNKNOWN	FAM-None	27347
F9	false	No Flag	209764r	RNASE P	UNKNOWN	FAM-None	28038
F10	false	No Flag	209841	RNASE P	UNKNOWN	FAM-None	25882
F11	false	No Flag	209889	RNASE P	UNKNOWN	FAM-None	29140
F12	false	No Flag	209869	RNASE P	UNKNOWN	FAM-None	28623
G9	false	No Flag	209794	RNASE P	UNKNOWN	FAM-None	24531
G10	false	No Flag	209843	RNASE P	UNKNOWN	FAM-None	27227
G11	false	No Flag	209772	RNASE P	UNKNOWN	FAM-None	29421
G12	false	No Flag	209878	RNASE P	UNKNOWN	FAM-None	31101
H9	false	No Flag	209806	RNASE P	UNKNOWN	FAM-None	31981
H10	false	No Flag	209850	RNASE P	UNKNOWN	FAM-None	25710
H11	false	No Flag	209817	RNASE P	UNKNOWN	FAM-None	26396
H12	false	No Flag	209895	RNASE P	UNKNOWN	FAM-None	24968
A10	false	No Flag	209854	RNASE P	UNKNOWN	FAM-None	29990
A11	false	No Flag	209930	RNASE P	UNKNOWN	FAM-None	28280
A12	false	No Flag	209828	RNASE P	UNKNOWN	FAM-None	27122
B10	false	No Flag	209913	RNASE P	UNKNOWN	FAM-None	27473
B11	false	No Flag	209933	RNASE P	UNKNOWN	FAM-None	30391
B12	false	No Flag	209830	RNASE P	UNKNOWN	FAM-None	26729
C9	false	No Flag	209760	RNASE P	UNKNOWN	FAM-None	28543
C10	false	No Flag	209916	RNASE P	UNKNOWN	FAM-None	27653
C11	false	No Flag	209945	RNASE P	UNKNOWN	FAM-None	26092
C12	false	No Flag	209842	RNASE P	UNKNOWN	FAM-None	27986
D9	false	No Flag	209762	RNASE P	UNKNOWN	FAM-None	26256
D10	false	No Flag	209917	RNASE P	UNKNOWN	FAM-None	30032
D11	false	No Flag	209947	RNASE P	UNKNOWN	FAM-None	29978
D12	false	No Flag	209847	RNASE P	UNKNOWN	FAM-None	29126
E9	false	No Flag	209767	RNASE P	UNKNOWN	FAM-None	30390
E10	false	No Flag	209924	RNASE P	UNKNOWN	FAM-None	30964
E11	false	No Flag	209949	RNASE P	UNKNOWN	FAM-None	28576
E12	false	No Flag	209863	RNASE P	UNKNOWN	FAM-None	27633
F9	false	No Flag	209793	RNASE P	UNKNOWN	FAM-None	30644
F10	false	No Flag	209925	RNASE P	UNKNOWN	FAM-None	25576
F11	false	No Flag	209812	RNASE P	UNKNOWN	FAM-None	29051
F12	false	No Flag	209875	RNASE P	UNKNOWN	FAM-None	29152
G9	false	No Flag	209845	RNASE P	UNKNOWN	FAM-None	27966
G10	false	No Flag	209927	RNASE P	UNKNOWN	FAM-None	29416
G11	false	No Flag	209813	RNASE P	UNKNOWN	FAM-None	28317
G12	false	No Flag	209876	RNASE P	UNKNOWN	FAM-None	26951
H9	false	No Flag	209849	RNASE P	UNKNOWN	FAM-None	28191
H10	false	No Flag	209929	RNASE P	UNKNOWN	FAM-None	27994
H11	false	No Flag	209818	RNASE P	UNKNOWN	FAM-None	27995
H12	false	No Flag	209900	RNASE P	UNKNOWN	FAM-None	27215
A10	false	No Flag	210102	RNASE P	UNKNOWN	FAM-None	30461
A11	false	No Flag	210201	RNASE P	UNKNOWN	FAM-None	27627
A12	false	No Flag	210225	RNASE P	UNKNOWN	FAM-None	28685
B10	false	No Flag	210133	RNASE P	UNKNOWN	FAM-None	28110
B11	false	No Flag	210202	RNASE P	UNKNOWN	FAM-None	30045
B12	false	No Flag	210227	RNASE P	UNKNOWN	FAM-None	28446
C9	false	No Flag	209934	RNASE P	UNKNOWN	FAM-None	28536
C10	false	No Flag	210149	RNASE P	UNKNOWN	FAM-None	27864
C11	false	No Flag	210204	RNASE P	UNKNOWN	FAM-None	31539
C12	false	No Flag	210229	RNASE P	UNKNOWN	FAM-None	27310
D9	false	No Flag	210081	RNASE P	UNKNOWN	FAM-None	26963
D10	false	No Flag	210152	RNASE P	UNKNOWN	FAM-None	26899
D11	false	No Flag	210208	RNASE P	UNKNOWN	FAM-None	26735
D12	false	No Flag	210185	RNASE P	UNKNOWN	FAM-None	27201
E9	false	No Flag	210096	RNASE P	UNKNOWN	FAM-None	30171
E10	false	No Flag	210172	RNASE P	UNKNOWN	FAM-None	29530
E11	false	No Flag	210212	RNASE P	UNKNOWN	FAM-None	24493
E12	false	No Flag	210190	RNASE P	UNKNOWN	FAM-None	27082
F9	false	No Flag	210097	RNASE P	UNKNOWN	FAM-None	25708
F10	false	No Flag	210177	RNASE P	UNKNOWN	FAM-None	29101
F11	false	No Flag	210215	RNASE P	UNKNOWN	FAM-None	30240
F12	false	No Flag	210191	RNASE P	UNKNOWN	FAM-None	27443
G9	false	No Flag	210098	RNASE P	UNKNOWN	FAM-None	27764
G10	false	No Flag	210180	RNASE P	UNKNOWN	FAM-None	27529
G11	false	No Flag	210218	RNASE P	UNKNOWN	FAM-None	27691
G12	false	No Flag	210203	RNASE P	UNKNOWN	FAM-None	27944
H9	false	No Flag	210100	RNASE P	UNKNOWN	FAM-None	28308
H10	false	No Flag	210200	RNASE P	UNKNOWN	FAM-None	27898
H11	false	No Flag	210222	RNASE P	UNKNOWN	FAM-None	27995
H12	false	No Flag	210205	RNASE P	UNKNOWN	FAM-None	29936
A10	false	No Flag	210090	RNASE P	UNKNOWN	FAM-None	27417
[truncated: 9,814 more rows]
